# Supplementary material for: Genome-Wide Identification and Characterization of the WRKY Gene Family in Scutellaria baicalensis Georgi under Diverse Abiotic Stress
Source: Int J Mol Sci. 2022 Apr 11;23(8):4225. doi: 10.3390/ijms23084225 (PMC9029115; doi:10.3390/ijms23084225)
Supplement: Supplementary file 1 [file ijms-23-04225-s001.zip]

Archive with 7 entries (6 files):
- ijms-1641968-Supplementary/
- ijms-1641968-Supplementary/Table S1-The predicted features of the 77 SbWRKYs.xlsx
- ijms-1641968-Supplementary/Table S2-The KaKs calculation of the duplicated WRKY gene pairs in S.baicalensis.xlsx
- ijms-1641968-Supplementary/Table S3-list of the 77 SbWRKY genes identifited in this study.xlsx
- ijms-1641968-Supplementary/Table S4-cis-element of 77 SbWRKY genes.xlsx
- ijms-1641968-Supplementary/Table S5-Primers of sequences.xlsx
- ijms-1641968-Supplementary/Table S6-SbWRKY-RNA-seq-FPKM.xlsx
