# Supplementary material for: Genome-Wide Identification and Characterization of the WRKY Gene Family in Scutellaria baicalensis Georgi under Diverse Abiotic Stress
Source: Int J Mol Sci. 2022 Apr 11;23(8):4225. doi: 10.3390/ijms23084225 (PMC9029115; doi:10.3390/ijms23084225)
Supplement: Supplementary file 1 [file ijms-23-04225-s001.zip › ijms-1641968-Supplementary/Table S1-The predicted features of the 77 SbWRKYs.xlsx]

## Sheet: Sheet1
Table S1 The predicted features of the 77 SbWRKYs
Gene Locus ID	Gene	Chromosome	Protein Length(aa)	pI	Mw（kDa）	subcellular localization	Group
evm.model.contig62.226	SbWRKY1	Chr1	436	6.33	48.17	Nuclear	Group II-b
evm.model.contig62.152	SbWRKY2	Chr1	506	6.64	55.62	Nuclear	Group I
evm.model.contig168.580	SbWRKY3	Chr1	196	8.97	22.42	Nuclear	Group II-c
evm.model.contig369.166	SbWRKY4	Chr1	461	7.21	50.63	Nuclear	Group II-b
evm.model.contig369.51	SbWRKY5	Chr1	305	6.37	33.18	Nuclear	Group II-c
evm.model.contig308.1	SbWRKY6	Chr1	303	6.13	33.3	Nuclear	Group I
evm.model.contig78.10	SbWRKY7	Chr1	587	5.88	63.36	Nuclear	Group I
evm.model.contig310.20	SbWRKY8	Chr1	634	6.11	68.33	Nuclear	Group II-b
evm.model.contig51.129	SbWRKY9	Chr1	519	5.49	58.46	Nuclear	Group II-b
evm.model.contig217.227	SbWRKY10	Chr1	132	9.2	15.28	Nuclear	Group II-c
evm.model.contig350.34	SbWRKY11	Chr1	286	5.2	31.18	Nuclear	Group II-d
evm.model.contig222.52	SbWRKY12	Chr2	134	7.76	15.77	Nuclear	Group II-c
evm.model.contig222.56	SbWRKY13	Chr2	227	8.61	26.19	Nuclear	Group II-c
evm.model.contig94.151	SbWRKY14	Chr2	505	6.49	55.72	Nuclear	Group I
evm.model.contig370.281	SbWRKY15	Chr2	300	6.18	32.57	Nuclear	Group II-c
evm.model.contig370.272	SbWRKY16	Chr2	491	7.28	53.69	Nuclear	Group I
evm.model.contig193.393	SbWRKY17	Chr2	317	8.17	35.31	Nuclear	Group II-a
evm.model.contig233.61	SbWRKY18	Chr2	332	5.6	36.4	Nuclear	Group II-d
evm.model.contig233.373	SbWRKY19	Chr2	300	6.95	34.7	Nuclear	Group III
evm.model.contig233.374	SbWRKY20	Chr2	341	7.65	37.39	Nuclear	Group III
evm.model.contig480.37	SbWRKY21	Chr3	322	9.81	35.95	Nuclear	Group II-d
evm.model.contig357.344	SbWRKY22	Chr3	58	9.57	6.844	Nuclear Extracellular	Group II-c
evm.model.contig357.345	SbWRKY23	Chr3	58	9.57	6.844	Nuclear Extracellular	Group II-c
evm.model.contig522.1657	SbWRKY24	Chr3	316	5.26	35.57	Nuclear	Group II-d
evm.model.contig522.1609	SbWRKY25	Chr3	331	5.66	36.99	Nuclear	Group III
evm.model.contig522.1418	SbWRKY26	Chr3	339	9.59	36.62	Nuclear	Group II-d
evm.model.contig522.1336	SbWRKY27	Chr3	260	6.46	28.94	Nuclear	Group II-a
evm.model.contig522.1141	SbWRKY28	Chr3	210	9.08	23.92	Nuclear	Group II-c
evm.model.contig522.833	SbWRKY29	Chr3	232	6.13	25.95	Nuclear	Group II-d
evm.model.contig522.829	SbWRKY30	Chr3	94	9.51	10.88	Nuclear	Group II-c
evm.model.contig522.788	SbWRKY31	Chr3	309	5.22	34.87	Nuclear	Group III
evm.model.contig522.646	SbWRKY32	Chr3	285	8.97	31.18	Nuclear	Group II-b
evm.model.contig184.75	SbWRKY33	Chr4	563	6.8	62.83	Nuclear	Group I
evm.model.contig395.12	SbWRKY34	Chr4	308	5.57	35.21	Nuclear	Group III
evm.model.contig95.6	SbWRKY35	Chr4	308	5.57	35.21	Nuclear	Group III
evm.model.contig252.135	SbWRKY36	Chr4	168	7.66	18.77	Nuclear	Group II-d
evm.model.contig340.79	SbWRKY37	Chr4	260	8.25	29.33	Nuclear	Group II-a
evm.model.contig61.17	SbWRKY38	Chr5	400	6.19	43.47	Nuclear	Group II-b
evm.model.contig61.159	SbWRKY39	Chr5	400	6.19	43.58	Nuclear	Group II-b
evm.model.contig87.42	SbWRKY40	Chr5	144	9.05	16.66	Nuclear	Group II-c
evm.model.contig239.70	SbWRKY41	Chr5	318	8.14	35.36	Nuclear	Group II-a
evm.model.contig433.20	SbWRKY42	Chr5	372	4.54	40.48	Nuclear Extracellular	Group III
evm.model.contig433.21	SbWRKY43	Chr5	191	9.5	22.04	Nuclear	Group III
evm.model.contig433.23	SbWRKY44	Chr5	252	5.44	29.28	Nuclear	Group III
evm.model.contig93.7	SbWRKY45	Chr5	234	5.46	26.39	Nuclear	Group III
evm.model.contig93.19	SbWRKY46	Chr5	208	8.9	24.53	Nuclear	Group III
evm.model.contig93.76	SbWRKY47	Chr5	193	6.39	22.53	Nuclear	Group III
evm.model.contig454.4	SbWRKY48	Chr5	517	6.04	56.42	Nuclear	Group II-b
evm.model.contig197.256	SbWRKY49	Chr5	305	6.98	34.56	Nuclear	Group II-c
evm.model.contig197.173	SbWRKY50	Chr5	388	5.47	42.42	Nuclear	Group II-d
evm.model.contig105.18	SbWRKY51	Chr5	269	5.01	30.58	Nuclear	Group II-d
evm.model.contig265.9	SbWRKY52	Chr5	255	4.89	28.81	Nuclear	Group II-d
evm.model.contig305.439	SbWRKY53	Chr6	334	9.6	36.34	Nuclear	Group II-d
evm.model.contig600.176	SbWRKY54	Chr6	326	6.4	37.04	Nuclear	Group II-c
evm.model.contig227.35	SbWRKY55	Chr7	314	9.48	34.21	Nuclear	Group II-d
evm.model.contig155.221	SbWRKY56	Chr8	264	5.46	29.27	Nuclear	Group II-c
evm.model.contig564.82	SbWRKY57	Chr8	438	5.95	48.95	Nuclear	Group II-b
evm.model.contig564.22	SbWRKY58	Chr8	608	6.57	67.24	Nuclear	Group I
evm.model.contig106.19	SbWRKY59	Chr8	262	5.44	28.69	Nuclear	Group II-d
evm.model.contig28.20	SbWRKY60	Chr9	490	8.5	53.95	Nuclear	Group I
evm.model.contig509.284	SbWRKY61	Chr9	233	6.37	26.97	Nuclear	Group II-d
evm.model.contig509.85	SbWRKY62	Chr9	428	7.68	48.11	Nuclear	Group I
evm.model.contig509.32	SbWRKY63	Chr9	328	5.75	36.54	Nuclear	Group III
evm.model.contig300.258	SbWRKY64	Chr9	470	8.46	52.13	Nuclear	Group I
evm.model.contig126.253	SbWRKY65	Chr9	343	9.54	38.43	Nuclear	Group II-d
evm.model.contig507.57	SbWRKY66	Chr9	230	5.29	26.11	Nuclear	Group II-d
evm.model.contig507.289	SbWRKY67	Chr9	506	6.85	55.58	Nuclear	Group I
evm.model.contig559.184	SbWRKY68	Chr9	531	6.02	56.97	Nuclear	Group II-b
evm.model.contig455.123	SbWRKY69	Chr9	630	8.18	70.16	Nuclear	Group I
evm.model.contig455.239	SbWRKY70	Chr9	340	5.76	36.27	Nuclear	Group I
evm.model.contig455.240	SbWRKY71	Chr9	720	5.65	77.52	Nuclear	Group I
evm.model.contig455.495	SbWRKY72	Chr9	536	7.61	57.87	Nuclear	Group II-b
evm.model.contig64.395	SbWRKY73	Chr9	233	5.69	26.24	Nuclear	Group II-d
evm.model.contig64.324	SbWRKY74	Chr9	291	6.55	31.66	Nuclear	Group II-c
evm.model.contig64.136	SbWRKY75	Chr9	425	5.5	46.96	Nuclear	Group II-d
evm.model.contig247.6	SbWRKY76	/	293	4.77	32.265	Nuclear	Group III
evm.model.contig608.8	SbWRKY77	/	337	5.5	37.5	Nuclear	Group III
