# Supplementary material for: Genome-Wide Identification and Characterization of the WRKY Gene Family in Scutellaria baicalensis Georgi under Diverse Abiotic Stress
Source: Int J Mol Sci. 2022 Apr 11;23(8):4225. doi: 10.3390/ijms23084225 (PMC9029115; doi:10.3390/ijms23084225)
Supplement: Supplementary file 1 [file ijms-23-04225-s001.zip › ijms-1641968-Supplementary/Table S2-The KaKs calculation of the duplicated WRKY gene pairs in S.baicalensis.xlsx]

## Sheet: Sheet1
Table S2: The Ka/Ks calculation of the duplicated WRKY gene pairs in S.baicalensis
Duplicated pairs	Ks	Ka	Ka/Ks	Purifying selection
SbWRKY54-SbWRKY56	1.2055	0.2997	0.2486	Yes
SbWRKY5-SbWRKY15	1.2376	0.3961	0.3201	Yes
SbWRKY2-SbWRKY60	1	0.0227	0.3828	Yes
SbWRKY70-SbWRKY71	0.0851	0.0558	0.6555	Yes
SbWRKY6-SbWRKY7	0.1689	0.1272	0.7534	Yes
SbWRKY33-SbWRKY62	1.362	0.2048	0.1504	Yes
SbWRKY11-SbWRKY29	1.326	0.2187	0.1649	Yes
SbWRKY50-SbWRKY75	0.9969	0.2475	0.2483	Yes
SbWRKY51-SbWRKY52	0.022	0.0124	0.5638	Yes
SbWRKY17-SbWRKY41	1.1478	0.1886	0.1643	Yes
SbWRKY27-SbWRKY37	1.9211	0.3507	0.1826	Yes
SbWRKY9-SbWRKY32	1.2668	0.3048	0.2406	Yes
SbWRKY38-SbWRKY39	0.0091	0.0059	0.6484	Yes
SbWRKY48-SbWRKY72	1.1874	0.2866	0.2414	Yes
SbWRKY53-SbWRKY55	0.9366	0.1203	0.1285	Yes
SbWRKY34-SbWRKY35	0	0	0.001	Yes
SbWRKY76-SbWRKY77	0	0	0.001	Yes
