# Supplementary material for: Genome-Wide Identification and Characterization of the WRKY Gene Family in Scutellaria baicalensis Georgi under Diverse Abiotic Stress
Source: Int J Mol Sci. 2022 Apr 11;23(8):4225. doi: 10.3390/ijms23084225 (PMC9029115; doi:10.3390/ijms23084225)
Supplement: Supplementary file 1 [file ijms-23-04225-s001.zip › ijms-1641968-Supplementary/Table S3-list of the 77 SbWRKY genes identifited in this study.xlsx]

## Sheet: Sheet1
Table S3:List of the 77 SbWRKY genes identified in this study
Gene	Gene ID	Sequence Type	Sequences
SbWRKY1	evm.model.contig62.226	Protein	MADLIGCRVDHEESININEALIKDDEVKPTSTKSEMRGIREENMRLKTLLQQIENDYKSLQMKFIDVFHEQESKKDGSSYSKRVDDDDDDQDQDQELVSLRLGTSPTHHDSKKVMACDDRSGIHKLGPDYTSHEKRLRSEENEEGGEKWGLNKVMKKTSRNGDDEIVVKRARVCVRARCDTPTMHDGCQWRKYGQKIAKGNPCPRAYYRCTASPSCPVRKQELTTTPSPSPPPQWLPPPLPPATMLISGSSTSQPSATAAAPPSNLYGQPTFHSYNYSTTRPYFYPNTSATSPTITLDLTTNSSATHGGFSLYSPTSMNSRFSTTTLNFSSPVSNINVPTVWGGQGYDHHSLLPEKPAQEHRFNQASSSQQALTESLTKVITSDPSFRSVITAAIISTM…
		CDS	ATGGCTAAAGAGTCCAAGATCACATCCACTTCCTCTTCCAACATAAGAAGAGGAGCCACGGCGAAGAGGGTCGTTTCGGTGCCGATCAAAAACGTCGAAAGATTGAAACTTAAAGGCAATCAGATCGGTTCTCCGCCGTCCGATTCATGGGCGTGGAGAAAATACGGCCAAAAGCCGATCAAAGGCTCACCTTATCCTAGAGCATATTATAGGTGTAGCAGCTCGAAATTATGCCCAGCAAGAAAGCAGGTGGAGATAAGTAGGGTGGACCCCACCATGCTCGTCGTCACATATTCGTCGGAGCACGACCACCTTTCGCCGGACTTCCGGCACAACTACCACCGCCCCGCCGCCGTCTCCGAAGAGGACTTTGAAGAAGAAGACGACGAGGACGACGAC…
SbWRKY2	evm.model.contig62.152	Protein	MGGTTVEDVAGQAPKPKPTIMVPPRGSMDSLFTNGLGGFGFSPGPMTLVSNLFSDHGPFSFSQLLAGAMASPMAAKPGLLWADDFGKEEKVDDSLEDGQKEESGGGYKRNRPMNLVVAQPQMPPESLSPLFKFPSGISPSGLLNSPGFLSPLQSPFGMSHQQALAHVTAQAALSQSYMQMHAEFQHSSSTTTSEAMVNYSSPSPSETLSQRTNPMPTEPESLKVESPEVSQSDKKAAYVQTDKPASDGYNWRKYGQKHVKGSECPRSYYKCTYLNCPVKKKVEQSCDGHISEIVYRGQHTHDLPQPNKRGKDGSTNDKTINSQVKPVFTSQSQTETQDPIVSHNHETEEPVIILDDDEPIAKRRNIENEPASSRLTITESKIVVQTRSEVDLLDDGYKW…
		CDS	ATGGAGGGTAGATTTGATGATGAACATGAGGAGGATTCAACCACCACTCCTCCGCCGGAAAACACAGCAGACTCTCCGTTTTCCGGCGAAGAAGCAGCTGAAGAAGTATACACCCCTTCACCCAAGAAAAGTCGGAGAGGGGCCCATAAGAAAGTAGTGACGGTGGCGATCGGAGACGGCGACGGGTTTCGGAGTAAAACGGAGGTGTATCCGCCGCCGGATTCTTGGTCTTGGCGGAAGTACGGCCAGAAGCCTATTAAGGGTTCGCCTTATCCCAGGGGTTATTATAGGTGTAGCAGCTCCAAAGGGTGCCCAGCTAGAAAACAAGTTGAACGTAGCCGCCTTGACCCCACCACCCTCCTAGTCACCTACTCTTGTGACCACAACCACCCTCTCCCC…
SbWRKY3	evm.model.contig168.580	Protein	MFQSPPTSSSVQNSMLSMMMNNNISHQAQHDDHELIQHDYNPNNGYMGLISTMENNIDQSNINFITKKSTNTSAGGGGDEDRGPVVGIEAKDEKRKGEKKSRKPRFAFQTRSQVDILDDGYRWRKYGQKAVKNNKFPRSYYRCTHEGCNVKKQIQRLTKDEGVVVTTYEGIHSHPIQKSTDNFEHILSQMQIYTSL*
		CDS	ATGGAGGAGGTTGAGAGTGGCAATAGTGCAGCGATTGAGAGTTGTTACAGAGTTATTAGTCTCTTGACTCAGCCCCAAACTCAAAATCATTACAGGAATTTAGCCGAGCAAACAGGGGATGCTGTGCGCAAGTTCAAGAAGGTTGTCTCTCTCCTCAACTCCAGCTGTGGCCATGCTAGAGTGAGAAAGGTGAAGAAGTTTCAGACTCCCTTCCCCCAAAACATGTTTCTGGATAATCCGATGGATGATCAGCATCCGAAACCGCGGCAGCTTCTTCGGATTGATCCAGTAGAGAATAATCCAGTTCAAGAATTTGGACCCAGCATAAAGAGTGCTCTCACATTGGGCAATCCCTCTTTGGAACTGAGCTCACATGGGAATGGTCTCCCTCAACTTGCT…
SbWRKY4	evm.model.contig369.166	Protein	MQEDNMETAKVKMEEVREENERLKLTLSQMMKDYHSLKRQYNGKIQEDDDDHEYQCRKLQTSSLAPMAASDESELVSLSLGRFSADTVYKKTISKTESKSLEICKLGDGLELGLDWNKSSTDQGSMILNPGNSSDESKEEENNEVGSSRKSPKNSRSEDDEILQHNPLKKPRVSVRAVCNTQTMHDGCQWRKYGQKVSKGNPCPRAYYRCTVSPACPVRKQVQRCMEDMRILITTYEGTHNHPLPASATNMASTTSAAAAMLNCGSSVSPPYHGGSATSSTNHFGYNYASPNNLITFSSSQSHPTVILDLTAPNHTNKLSTASTHSSLNFSSSNSCYDLKFPGINNLSSHYPQPSLYTAQKQAANDQKIAAATKAITSDPSFQSALADAITSFVGSNSV…
		CDS	ATGATGGTTCCACAAAGCAGCTTTTCCATGGCGAACAATAATACCAGCTTATTGGATGATCATCACAAGGGCTCTTTGGGGTTTATAGAATTGTCCAGTGTTCAAGATTTCAACACCTCTTCATCTGCATTTGATGAGTTTCTTCGAGATATAATCTCCGACAGCGCCGCCCTGATCCAGGCTGAATCGAATCATGAGATGCCGCCGCCCTCCGCCGCGCCGGAATATTCCGAGGTTGTCAACACTCCGGCCACCCCCAACTCTTCTTCTATCTCCTCTTCTTCAACTGAGGCTGCTCCGAATGATGATCTCAAAAAGAACCAACCTTTTTATGAGGATGAAGACTTGGAAGATGATGAAGAAGAAAATCAAGAAAAGACTAAGAAACAATTAAAACCG…
SbWRKY5	evm.model.contig369.51	Protein	MYGEEKSDPNIAAESGWELHHRSSDEVDHGYFFGDDYRESSVLSEFGWNIPSEFQRIESDWAARGAGGYFSADSSATVGDRDVSRSSIEPVVVGEKVEAASPSNPSISSSSSEDAPEKSAASGVTSCKTKKKGPKQIIRQQRFAFVTKSEVDHLEDGYRWRKYGQKAVKNSPFPRSYYRCTNSKCMVKKRIERSSEDPSVVITTYEGQHCHLSAGYPRGGGGGGGGLVPQESVYQGYMNPSNSQIYHPRFSHPSQDHSLSVGALPPHVQAGGGRAPRTAAVEVTSQTPVGEGLLGDIVPPRLPWI*
		CDS	ATGTTCCAATCTCCTCCAACTTCTTCTTCTGTACAGAATTCCATGTTGAGCATGATGATGAACAACAATATTAGTCATCAAGCACAACATGATGATCATGAACTCATCCAACATGATTATAATCCAAATAATGGCTACATGGGCCTCATCTCAACCATGGAGAACAATATTGATCAGAGCAATATTAATTTTATTACAAAAAAGAGTACCAACACTTCTGCTGGCGGTGGTGGCGACGAGGATAGAGGCCCGGTGGTCGGAATCGAGGCGAAAGACGAGAAGAGAAAGGGGGAGAAGAAGTCGAGAAAACCTAGGTTTGCTTTTCAAACCAGAAGCCAAGTTGATATACTTGATGATGGCTATAGATGGAGGAAATATGGTCAAAAAGCTGTGAAGAAC…
SbWRKY6	evm.model.contig308.1	Protein	MVGEGSPATIFHSTPGLSPSALLDSPVMLSNDQGQLSPTTGTFHFASSSRNDEERSSTSRLNLLNGNGTDTMGGRIEEASEVVTIHRAGADQNKEYGQKHVKGSEYPRSYYKCTNPNCPVTKKVERCYEGQVSEIVYKGSHNHPEPLPTFKRNNITEALPTSSLGDMIQPRPSTSSLLYQRQPLKNALPATTLDQDHSDQSVSNEGHDADDLISEPRKRRREMSTYPNGSESGAARCTREPKVVVQIESDIDILMMDIDGESMGRKSYYKCTSPGCGVRKHVERAADDIKSVITTYEGKHNHG
		CDS	ATGGCTTCATCAGGTGGCAGCTTGAACACTTCATCCAATTCTAACCACCACTTTTCTTACATGAACACTTCATTCACTGATCTTCTTACAACTAACAAACAAGAACAAGAATCCATGAGCCAATCCAAACCCTCTTTCAGTTGGGGAATGGATTCTGAATTTGATGTGAACAAGAACAATAGCATTGAAATCCCTAAATACAAGTCTTTTCCACCTTCTTCTTTGCCCATATCTCCTCCTCCTTTCTCTCCATCTTCATATCTCTCAATCCCTCCCTCTTTGAGCCCTTCTCTTCTTCTTGATTCTCCGGTTCTCTTCTCGTCTTCCAACGTTCTTCCATCTCCGACCACCGGAAGCTTTGCCGGGATGGCCTCCAAGGAGGATGAGGAACGGAAGTTT…
SbWRKY7	evm.model.contig78.10	Protein	MVGEGRLVKKEEEEEEEIDDGNKENKKGNGISIAERRGANGGFKASCIINAAQPPYFTVPPGLSPSALLDSPVMLSNDQGQLSPTTGTFHFASSSRNDEERSSTSRLNLLNGNGTDTMGGRIEEASEVVTIHRAGADQNKPFEEFDQYGREMQEVVMSGEAANNVQNQKHQKIINSNNSIEDGYLWRKYGQKHVKGSEYPRSYYKCTNPNCPVTKKVERCYEGQVSEIVYKGSHNHPEPLPTFKRNNITEALPTSSLDDTTSSFHVLPPLPTSTTQECPPAATTLDQDHSDQSVSNEGHDADDLISEPRKRRREMSTYPNGSESGAARCTREPKVVVQIESDIDILDDGYRWRKYGQKVVKGNPNPRSYYKCTSPGCGVRKHVERAADDIKSVITTYEG…
		CDS	ATGGAGTTCACCAGTCTACTAAACACTTCATTGGATCTCAACTCTAAGCCTCTAAGAGTTCTTGATGAATATCTGCAACAGAAACATGAAGCTGTTGAAAGTAAGTTCATTGAGTTCAGAGGGAATGGAACTCATGTTCATCAAGAGAGAGGGGCTTTGATAGAGGAGCTAAATAGGGTGAGTGCTGAAAACAAGAAGCTAACGGAGATGTTAACGGCGATGTGTGAGAATTACACTGAACTCAGAAAGCAGTTAACGGAGTGCACTAGCAAGAATCCTAGGAAGAGGAAAGCTGAGAGCAGCAATGCCAACGACAATGTTAACGGTAACGTTATAGATGGAACCGGAACCAACAACGTGGGCCCCTCTGAGAGCTCATCTAGTGAGGAAGATTCATCC…
SbWRKY8	evm.model.contig310.20	Protein	MESSLHKSLLGAAGPINEDTNPSESNGDEESCVEEIALQVGARKRAQDDDDEGMKQPSPNHINNYLDSSKQGLATTLKMERSSSAQSESRSSSSAKREQLGNELGSAKAEMDEVMEENERLKMYLDRILKDYRTLQMQYQDAIQQEAKKSHHTSARTHHDQEPSEFIDLSLGMSSSDKIKGEPRKTSKNDNVEGGDHKQELSLGLDCRYDEIKKSPVEPSPNLSPERSIEEAKEEGGETWAPKTSIKNARDGGDDEISQQNPSKRARVSVRVRCDTPTMNDGCQWRKYGQKIAKGNPCPRAYYRCTVAPSCPVRKQVQRCVDDMSILITTYEGTHNHPLPISATAMASTTSAAASMLISGSSTSGIGPGTSTTAPTSGTLNGLNFYLSDNSRSKPFYLP…
		CDS	ATGGAGAATTACGAAGGTGATTTAGCTGACATCGTCCGCGCCACCGCTTCCACCGCCGACGGCGGCGGCGCCGCCGTCCCCAACTGGCAGTTTCCGGGCAACCCATTCGTCTCGTCCGAAGATTTCGGCGATCCGTTCACCTACATGATGAAAGATCCTCTCATGCACAACAATATCGACTCATCATCATCAGGGTTTTTCTTCAATCCAAATATCAATCAAGAAAAAGGGAGTTTAAATCTTGGTGATCACGATGATCAGATTAAAAGACCTCCCAATATCTTCTCAAGGATGCTTCAGATCTCTCCTAGTGCAAAGCCGCCGGTTCCCGGCCCTCCGGCGGCGGCGGCGGCGGCCAATGGTGGTTCTCTTTTGTCGCCTCATATAAATCGTAGTTTG…
SbWRKY9	evm.model.contig51.129	Protein	MAEEEEERCESMETDLSLKPLDIITDQEQPNKLEQEPQNSSPINQVPHHHNKEELCVLQMKMNRIKDENKMLRIAVEKTMKDYTDLQTRFAMIQHSMKNDKDPSMVLLLNGLSNKNDPSEDPNKPVSRKRNTTASDEDDDGDDELGLSLRVASSCRELVERDDEREEKREEMMVRGFRPNDRNQSNNLAGLSMNNITSLPNKKARVSVRARCEAATMNDGCQWRKYGQKIAKGNPCPRAYYRCTVAPGCPVRKQVQRCLEDMSILITTYEGTHNHPLPVGASAMASTTSDAASYMMDETLSSTLNHQHFPYHNNNYNNNPLVINPSSSYMPNLRALNPNYYDPTKGIVLDLTTNNSSSSNHPMAQLGYSWIPKQGSFNGNTLVSQLLPNPSRLVQEMGQ…
		CDS	ATGTCTGAAGATTTCAGAGAATTCTACTACCACCAGCCCTTCAACAATGACGATCAACGGCGGAGCACCGCCACCTTTCCCTACTCCGACAGCCCCCATTCTTCGACGTTTCCAACCGATCCATCATCATCACTTCATTCTCATCTCCAAATGTTCGATCCTTCTTACTTAACCACCTTCACTGAGTTCATGCATGGAGATCATGGCTCACTTCCCTACGACCTGCCGCCGAAGCCCTCCGTCGAGAAACCGGTGGGCGGCGAAACCCCAGCTACGCCCAACTCTTCCATCTCCTCCTCCTCCACGGAGGCGGCCGCCGCCGGAGAAGAGGTCTCCAACAAGGGTAAGAAAGACAGTCGAGTTAAGGAAACCGCCATGGAAGATGGAGATCAAGAAAGC…
SbWRKY10	evm.model.contig217.227	Protein	MEGERGEVPPICDHLQHSFSAPHNEMGNGSLWVSHNEQLVNRTSWNNDQVTKPVDPKISVNGENGGGTNEGEYSWWRNGRLDKNKVNKVIRRKVREPRFCFQTRSDVDVLDDGYKWRKYGQKVVKNSLHPRL*
		CDS	ATGGAAGGTGAAAGAGGTGAGGTGCCACCCATTTGCGATCATCTTCAACACTCCTTTTCTGCTCCCCACAATGAAATGGGTAATGGTTCCTTATGGGTTAGTCATAATGAACAACTTGTGAATAGAACCTCGTGGAATAACGACCAGGTTACAAAGCCAGTGGATCCGAAGATTAGTGTTAATGGTGAAAATGGGGGTGGTACTAACGAGGGAGAATATTCATGGTGGAGGAATGGTAGATTGGATAAAAACAAGGTGAATAAAGTAATAAGGAGAAAGGTGAGGGAACCAAGATTTTGTTTTCAGACAAGGAGTGATGTTGATGTTCTTGATGATGGTTACAAATGGAGGAAATATGGACAGAAAGTTGTCAAGAATAGCCTTCATCCAAGACTTTAA）
SbWRKY11	evm.model.contig350.34	Protein	MDDDWDLQAVNLTNLEQDCSFSETDWAQDLHDLLKPFLPKQSVSPQKNLPISPLSVLGGLQDPSSDPQGIKQFPQQKQQLFSVVNGSKPSARSKKRKNHQKKVCHVAAESLSSDLWSWRKYGQKPIKGSPYPRGYYRCSTSKGCMARKQVERNRSDPGMFIVTYTGEHNHPVPKHRNSLAGSTRHKSAEGPAPDDSKKSPGAGQLSPALEKLESSPEDPADMDDDEDDEEFGASKMALDDDFFAGLEDFEGDYLSDDFPTNLGVHWLGSNGTTAAAAEGGGGGGGC*
		CDS	ATGGAAACAAGCTCTCATGGATCTGAAAACCCTAATTTTTGTAACCCTAATTCATGTGATCCAGCTCAACTATCCTATTCTACAAATGATCCATCTTTTCATGATATCGTTAATTACCTCATGTCCGATTTAGGTGACGGTTCCCAGGAGAATATCTTGTTCAAAAGGAAAAACTTGTTTGAGCATATTACCAATTCTTCGAATTCAGTTCCATTTGAAGCTCATAATATGAAACGTGGAAGAGAATTGAAGATCAAGTACAAGACACAAGAGGAGTGTGTGAGGTTTGCATTTAGAACAAAAACAGATCTTGAATTTATGGATGATGGATATAAGTGGAGGAAATATGGGAAAAAGATGGTGAAGAACAGCCCTCATCCAAGGTATATGTTTCATCAT…
SbWRKY12	evm.model.contig222.52	Protein	METSSHGSENPNFCNPNSCDPAQLSYSTNDPSFHDIVNYLMSDLGDGSQENILFKRKNLFEHITNSSNSVPFEAHNMKRGRELKIKYKTQEECVRFAFRTKTDLEFMDDGYKWRKYGKKMVKNSPHPRYMFHHE*
		CDS	ATGGGTTCAGAATCCCAGGCCATGCTTATTAATCAGAGCTTGTTTGAGGAACAAGAACATATGATGATGTCATCACAGCTTGGGATTTTCCCATTCCATACAAATTATGCATCTCTTCCACAAACCCTAGCTGCAATACCTCCTTCACTAGTTGATGCAGATTCACCTCTCATAACCCTTTCTGATCAGTCTGTTGTCACTAAGCAAAAGGATGATTTCACCTCTCATTTCTCTGGAGTAGTACCCCAGTTTCTCTCTCTTCAAAGATCTTCAGCTTCAAATTACTGGGCATGGGGAGAATTCAGTGATTGCATGAGCATGAAGAGAAATGGAGGGGATGATCATCATCGTCTAGGCGTATCGACGATGAAGATGAAGAAGATTAAGGCTAGAAGAAAG…
SbWRKY13	evm.model.contig222.56	Protein	MGSESQAMLINQSLFEEQEHMMMSSQLGIFPFHTNYASLPQTLAAIPPSLVDADSPLITLSDQSVVTKQKDDFTSHFSGVVPQFLSLQRSSASNYWAWGEFSDCMSMKRNGGDDHHRLGVSTMKMKKIKARRKVREPRFCFKTMSEVDVLDDGYKWRKYGQKVVKNTQHPRSYYRCTQDNCRVKKRVERLADDPRMVITTYEGRHAHSPSHDEDDSEAANKLNNFFW*
		CDS	ATGACAGTAGATTTAATGCCCGGCTACACCTTCGCATCCAAAATGGATGAAAGCGCCGCCCAGGAAGCCGCCGCCGCCGGCCTCCAGAGCGTCGAGAGTCTCATCAGATTACTCTCCCACTCCCACCAGGAGCCCTCCCCCGCCGCCGCCGCAGCCGCCGACGTCGCCGTCGACAAATTCAAAAAGTTCATCTCCTTCCTCGATCGGACCCGGACCGGCCACGCCCGTTTCCGCCGCGGCCCGATTCCGAATCCCCAGCCAGCAAAGACCGAACCGGTGGCCGAACCGTCGCTCCGGCCTCCGAAGACCGAGGAGAAAGATCCGGCCTCCAGGGTTTACTGCCCGACGCCGATTCAGAGGCTGCCCCCGCTGCCCCACCACCACCAGCTCATCAAAAAC…
SbWRKY14	evm.model.contig94.151	Protein	MEEVSNRSCQAFQGKLNENSKLSDEGEEENRGGQVEKNDEQRRLSSDANSDCAVGNSLAGELKASESETLAPVKLSAGDFPVHFDESSHHLSEVPVEYSLQPLLSAEDLKDQVKPVHEESSKGITCQSAEVQVQHQIQIPGGPSKLESSPTSATKSISSIARSNLPEQMLPVENESNVCLTEREKKSSSDPKHLAITPMPKTPSDGYNWRKYGQKQVKSPEGSRSYYRCTFSDCCAKKIDCCDRSNRLIETVYRCDHNHDPPQKVNCTRENKPTLSIVPVNGSNDTGLKRVNDPVPSTPSKEPSLQLDEIPETKQESSGSDETTETNMKEHYADGPECKKRQQRSSTAEVESLPKPGKKPKYVVHAAGDVGISGDGYRWRKYGQKMVKGNPHPRNYYRC…
		CDS	ATGGGCAGTGAAAATGATCGTGCAAAGAAGAAAAAAGCAATGGTGGAGGTGGCAAAAGGGAAGAAAATGGCAATCCAACTTCAAAGGCTTATAATGAAGCAAGGTGGGTCGGTTTTGGCCGAGGAGTTGGCTCTCAAGATCTACACATCCTTCTCCGATGCTCTCTCTCATCTCACCGCCATCTCCCCCTTGGCTATCAAGATCTATAACATCCTTCTCGATGATCTCCTCATCTCACGCCATCTCCCCGTTGACTCCAAACATCGGAGGGGTTGTCACAAGAGGAAAAGGAACTCAGATTCATACGTTACATTATCTCCAACCATGGAAGATGGCTTTGCTTGGAGGAAATATGGACAGAAGAACATCTTGAATTCCGAGTACCCAAGATGTTATTAT…
SbWRKY15	evm.model.contig370.281	Protein	MNGKEKPDSELSWRFGADEQENDSGGFIFGTDFKESSILSEFGWNIPPDSGCDAGFAALDRIDYDLAESRADGCVSAATSAPPGDDLSRSSEPVVDDNSAVASSSSSEDRSEKSTVSGGSTSAANPPSDTASKAKKQGQKRVREPRFAFVTKSEIDHLEDGYRWRKYGQKAVKNSPFPRSYYRCTNSKCVVKKRVERSSEDPSVVITTYEGQHCHHSVGFPRSGGLHHPHHDPAPFPPNSNRHYFHNPTTPLHNSFSLITQSSPTYNSTQPKAGQEPATSHPPTGQGLLGDIVPSGMRNS*
		CDS	ATGGAGGAAAATTTAGCAATGATTTTATATGGGTGTAAGTTAGCAAAAGAGTTGGAACAGAATCTGCCAGTGTTGGCTCACCAACCTGATGTTCTTCAGACAACCTGTGACGACATTATTAGGGTTTTTAGCAGCATTAAGGATAGTCTTATGATCATTTCTCAAGGTGGTGGCATCCATGAGTGGCGGAGAAGTGGCGGCGCCGCCACTTCAACGGTGGCTCCGACTAGTGTTCCGATGGGTTTGCTGAGCTCTCAAGCCATTCTCGGAGATCGGAGCAAGATTTTGGACTACCTTGGAAGTGGTAAAATGAGAGCGGCGGAGCAGCCGCCACTGGAATTCAAGGTGGATGGATTCGGTGGCGGAAAGGATTCCGGTGGAAGTTCGAGGGGTGGTGCT…
SbWRKY16	evm.model.contig370.272	Protein	MAENKPPPPPSSSKPPPTITLPPRTPIDNFFTGGPGASPGPMSLVSSFFAENDPENDCRSFSQLLAGAVSSPAALPHLRRNTGDSSGGGSAAGSGEFRFQQNRPVGLVVSHQPGTVTIPPGLSPASLLDSPDFFSSSQAIYGMSHQQILSQVAQAHSQAQMQIQYPSSSAAPPNMSLQQQMLPPLPDPKIMKESSDASHSDQKYQPHNITVDKPTDDGYNWRKYGQKQVKGSEFPRSYYKCTHTNCPVKKKVERSLDGQITEIIYKGQHNHTQPNKRTRDTGNTNGAMNPQGNSEFGSDGHTGNYRSDEGGRYLSNTPENVSVSSESEGAGNAENRVNEGDEDEPESKRRIVEVQNPEQASSHRTVTEPRIIVQTTSEIDLLDDGYRWRKYGQKVVKGN…
		CDS	ATGGACAATGACTGGGATCTCCACGCGGTGGTGAGAGGATGCTCCGCCGCCGCTACCACCAACCCTCCTCCCAGTTTTCCGTCCAACTTGCCTGACCCTGGCGATCAAAACTCGTTTACTTTTACAGGTCTCTTAGACGAAACCAACGACGAAGATCCTTTCATGGGCTTGCAAGAAATCTACCAAGATTTCTGCCTCCGCGATCCCCCGCCGCCCCCCACAGTCATCGCCGCCCCCCCTGCCATCATTCCGGCGGCCCATGTCTTCCAAAAAATGGAAGCACCACCACCACCGCTCCAAATGAATCTGCAAATTCAAGAAAATGTTCAGGTGAACAACCCCATCATTCTCCCTCCTCCTCCGCCGCCGCCTCAGATTCTCCCAGCCGCCATTCCTCAT…
SbWRKY17	evm.model.contig193.393	Protein	MEFTSLLNTSLDLNSKPLRVLDEYLQQKHEAVESKFIEFRGNGTHVHQERGALIEELNRVSAENKKLTEMLTAMCENYTELRKQLTECTSKNPRKRKAESSNANDNVNGNVIDGTGTNNVGPSESSSSEEDSSKKAREEVIKAKVSQVHVRTESSDTTLIVKDGYQWRKYGQKVTRDNPSPRAYFKCSFAPSCPVKKKVQRSIEDQTIVVATYEGEHNHPHPSKVDANSTTSRGLTLGNMPCSTPPTSSTPTITLDLTKSNPQETTNLRGRVESPLLQNYLVEQMASTLTKDPSFKAALAAAISGKFLQQDNHTEKW*
		CDS	ATGGAGTTCACTAGTCTGCTGAATACTTCATTAGATCTTAATGCGAAGCCTCTTAGGTTTCTTGATGAGCTTCCCACAGCGAAACAAGAAGTGGAGAGCAGTTTCATTGGAGTGGAAGGAAATGTGAGTTTGAATGAAGAGAGAGGTGCTTTGATTGAGGAGCTGAACAGGGTTAGTGCTGAAAACAAGAAGCTGAGTGAATTGCTAACAATCATGTGTGAGAATTACACTGAGCTAAGAAGCCAATTAATGGAGCATCAAACAAGCAAGAATATGAACAATATGGGTGCTTCAAGGAAGAGAAAAGCTGAGAGTATTAACAACAATGGAAATATTATTGAGGCAACAAATCTTGGCCATTCTGAGAGCAGCTCTAGTGATGAAGATTCATCCAAGAAA…
SbWRKY18	evm.model.contig233.61	Protein	MDNDWDLHAVVRGCSAAATTNPPPSFPSNLPDPGDQNSFTFTGLLDETNDEDPFMGLQEIYQDFCLRDPPPPPTVIAAPPAIIPAAHVFQKMEAPPPPLQMNLQIQENVQVNNPIILPPPPPPPQILPAAIPHPTRQRRRKNQHLKMVRHMTQEELSADSWAWRKYGQKPIKGSQFPRHVVVLNYYRCSTSKGCAARKQVERSQTDPGMFVVSYTGDHTHPRPTHRNSLAGSTRPKFSSPHRNTINNAFFFKPGSVPSSSAATGSSFSPSTPSMEAEAAAQNDDVEMAEEGECDDDMFKGFHDSDDHDSGGGDMFSGGFLSSPPWSPFNGAA*
		CDS	ATGACAGAAACGAAGCTATTAAACACTATTCCAATGGAGAATTGTCCATTGGAATTAATGGAAGTGAAGAATGCGGTGAAAGAGCTATCTGTGGGAAGGGAACTGGCGAAGCAACTCCAAATCCTTTTTAATAATGGGTCTTCGTCGTCATCTTCTTCTTCTTCCTCTTCCTCGTCTCGTGAACTCTTGCTTCAGAGAATCCTTAGTTCGTTCGATCATGCACTCTCAATGCTCACAAATACTCCTCCTCCTCAAGCTGTCGTGGCCATGTCAGATTCGCCCCGTTCACTCACCGGAACTGATGATTCCGATCCCGACTTCAAGGATCAGGCTTCTAGGAAAAGAGGTTACTACAGATGCAGCTATAGGCATGCCAATGGATGTTTGGCCACGAAACAG…
SbWRKY19	evm.model.contig233.373	Protein	MGSENDRAKKKKAMVEVAKGKKMAIQLQRLIMKQGGSVLAEELALKIYTSFSDALSHLTAISPLAIKIYNILLDDLLISRHLPVDSKHRRGCHKRKRNSDSYVTLSPTMEDGFAWRKYGQKNILNSEYPRCYYRCTYKQEGCKATKQVQRMKGDTVSYQTTYMNHHTCKETQRARNHLILDSEPLEPNLISFQTRTIQSKQNQDSYSNPMIISSVKHEDTQSENLSDDHEPKSTLEDPWEDIIGLEPLRSYKPEWPIYQEVDSHFHAAQTSSLHGVHDMEVNNDQLPDIDNFHYHFDGIY*
		CDS	ATGGCTGATTCTGATGGTAACTATCCCCATAAAAACATGCCCCGGTTCGTCTCTCGGGCCACCCCACGAGCTGGGTTCAATGAGTGGATAGAGGAGGATCCGTTGTATTCTGTTGGAGGCTACAATCCTCAGAACCCGAGTTATACGCCTAATGAAGCAGTCGTCGACTCGACTGGGATTAGCATTAGCAGCAACAACAGCAGTTTTCATGAAGCAGGGACTGTCCTCAATAGTAAGGCCATATGTATAACTGAGTTGCTCTTCTATGTGTGTGCAAATGTGCTTGACGATGGTTTCAAGTGGAGAAAGTATGGGAAAAAGATGGTGAAAAACAGCCCAAATCCGAGGAACTACTATAGGTGTTCAGTAGAAGGGTGTCCAGTGAAAAAGAGAGTCGAA…
SbWRKY20	evm.model.contig233.374	Protein	MEENLAMILYGCKLAKELEQNLPVLAHQPDVLQTTCDDIIRVFSSIKDSLMIISQGGGIHEWRRSGGAATSTVAPTSVPMGLLSSQAILGDRSKILDYLGSGKMRAAEQPPLEFKVDGFGGGKDSGGSSRGGASGNVQSLINAPDSTRTSPTQRQRKRKDEGEKVVREVPAPQMGNLDLPPEDGYTWRKYGQKEILGSTYPRSYYRCTHQKFYECPAKKQVQRLDNDPFTFEVTYRSLVPNPHWLSMQIFHDRSSMAAGTGGGGGGGAGPSAARIPDFQLPVADMADAMFNSGSSSSNSIDLIFSASMDDKWDSEVKKG*LYYV*FVLFKKINHF*LIYYIINL*
		CDS	ATGGCTAAAGAGTCCAAGATCACATCCACTTCCTCTTCCAACATAAGAAGAGGAGCCACGGCGAAGAGGGTCGTTTCGGTGCCGATCAAAAACGTCGAAAGATTGAAACTTAAAGGCAATCAGATCGGTTCTCCGCCGTCCGATTCATGGGCGTGGAGAAAATACGGCCAAAAGCCGATCAAAGGCTCACCTTATCCTAGAGCATATTATAGGTGTAGCAGCTCGAAATCATGTCCAGCAAGAAAGCAGGTGGAGATAAGTAGGGTGGACCCCACCATGCTAGTCGTCACATATTCGTCGGAGCACGACCACCCTTCGCCGGACTTCCGGCACAACTACCACCGCCCCGTCGCCGCCGTCTCCGAAGAGGACTTTGAAGAAGAAGACGACGAGGACGAC…
SbWRKY21	evm.model.contig480.37	Protein	MEEVEKANSVAVESCHRLISILSQHQKDQNQFRNLVEQTGDAVHKFNKVFSLLNSTSGHARVRKSKKFQSPLPQNLFLETPIGKPLFLQENPFLAKNGLTLATPSLELSSNGKSLNLLQQTPLPNYHFLQQRFQLQQQQQQQLKHQAADVMYRRSNSGISLNFDSSSCTPTMSSTRSFMSSLSVDGSVANLDGSTFRLMGASRSADQKRCSGKGEDGSVKCGGSGRCHCSKKRKHRVKRSIKVPAISNKLADIPPDEFSWRKYGQKPIKGSPHPRGYYKCSSMRGCPARKHVERCLEDPTMLIVTYEGEHNHPRVPSQSANA*
		CDS	ATGGGCGAGAGTGTCGGTGATGCGGAGATGGCCCCGAAATCGAAGCCGACAATCATGGTGCCGCCACGTGGATCCATGGGCCTCCTTTTCGCAAACGGGTTCAGCCCGGGCCCCATGACGCTGGTCTCTAGCTACTTCCCTGAGCAGAGCCCCTTTTCCTTTTCTCAGCTTTTAGCCATGGCTTCCCCGCTCACGCCCAACCCGGGTTTTCTGCCGGCTTATGAGTCCGGGAAAGAGGAGAAACAACTGCAATTTTCTGATGTGGAGAGCATGAATCCTCTGTTCATGGTGCCGCCGGGGCTGAGCCCGTCGGGCTTGCTGAATTCACCGGCCTATATGCCGCCGCTTCAGAGCCCTTTTGGAATGTCTCACCAACAGGCCCTGGCACATGTCACTGCT…
SbWRKY22	evm.model.contig357.344	Protein	MTKSEVDHLEDGYKWRKYGQKAVKNSPFPRSPFYSSFIYSSYFTSTTTLLLLLILKFL*
		CDS	ATGTGTGAGAATCCCACTTATGATGTTATATTTGGCAGGAGACTTGACACATTTGCCACAGTTGTGATGGAAATCGAGGAGAAAGAGAAAATAGTGATATCGAAACCAGTTGCATGTAGACCTCGCATCCCCAATCTGAAATCCTTGTCGGAGTTTTTCTCTGGTGCAGTTAACGCTTCTTCTCCTTCTCCTCCTGCTTTTTCTGAAACTGGAGTTGCAGTCATAAGACCAAAAACAGTACGGTTTAACCCCGCCAACAACAGCGATATGCTTGGGGCTGATGTACGTGATTCACCCAAATCCAATGTCACATGTAACGTGGTCTACAAACCAATAGCTAAGCTCGTTTCAAAGACAAGTGTTACTCTCTTGGCAAATTTGGGGGCTCATGTTATTACT…
SbWRKY23	evm.model.contig357.345	Protein	MTKSEVDHLEDGYKWRKYGQKAVKNSPFPRSPFYSSFIYSSYFTSTTTLLLLLILKFL*
		CDS	ATGGCAGTGGAGTTGATGCCCGGCTTTAGTTTTACGTCTAAAATGGAAGTGAGCGCCGCCCAGGAAGCGGCGGCCGCCGGCCTCCAGAGCGTCGAGAAGCTCATGAGATTACTCTCTCACTCCCACCATCACAACTTCCAAGAACAGCCCTCCTCCGCCGTCGACCCCAACGCCGCCGCCGATTATCAGGCGGTGGCCGATGTCGCCGTCAACAAATTCAAGAAGTTCATCTCTCTACTCGACCGCACTCCACGAACCGGCCACGCCCGGTTCCGCCGCGGCCCGGTTTCCGGCTCCCCTCCGCACCCGCAGAAGACCGAACCGGCCGGCCCGTCGTCCCAAACCCCGAAGACCGAGGAGAACAACGCCCCGGCTTCCAGAATCTACTGCCCCACGCCG…
SbWRKY24	evm.model.contig522.1657	Protein	MSELVADMEDWSLQAIVRGSSGDYGKNIADMNMDEDQSSYFDSWAAHQFDHDFLASFPDIFEVSTGSSEELEELYKPFYPASRSVAEIQQQLQENVVEDKQSHDQSPGITSSVASVTAAYTPKYKKRKNQHKRVVIQVSAEGLSSDMWAWRKYGQKPIKGSPYPRSYYRCSSSKGCLARKQVEQSCRDPGMFIVTYTAEHSHSQPTRRNSLAGTVRQKFPSPKTQNTINVKQEKTQISTSPISPKTDVVSPMSIKEEVAKGNETQAEGETYDDNDSIMSDFVFNNDFFSGLEDFDDFITQVPSNHASAQKFPVRSL*
		CDS	ATGGTCGGAGAGGGAAGCCCAGCCACCATATTTCACAGTACCCCGGGCCTCAGCCCTTCTGCCTTGCTCGATTCTCCGGTCATGCTCTCCAATGATCAGGGACAACTATCACCTACAACTGGAACGTTTCATTTTGCTTCATCATCACGTAATGATGAAGAGAGGTCGTCGACGTCTAGGCTGAACCTCCTCAATGGCAATGGTACTGATACGATGGGAGGCCGGATCGAGGAGGCTTCTGAGGTTGTCACCATTCATAGAGCTGGAGCTGATCAAAATAAGGAATATGGACAGAAACATGTGAAAGGAAGTGAATATCCAaggagttattacaaatgcaccaaccccaattgccccgttacgaagaaggtggagagatgttacgaaggtcaggtttct…
SbWRKY25	evm.model.contig522.1609	Protein	MESASSSSSSSHELKMVTDELAQGMEKAKQLRLHLCSTYPSQAEDVLLQRIISTFEKALYILKWNGQANVEPSISVDGSPRKNCDYGDTSKKRKLQPTWIEQVKVNSDNGLEGPRDDGYSWRKYGQKDILGCKHPRSYYRCTYRAGRNCWATKQVQRSDEDPALFEITYKGTHTCNQINNNNANAAARMKQEEDSHCHQLQLQNHKLKANLRVDTEGLDIQEMPPHFSFPSTFACYLTETHSSPISALADDNHLGAYSSLFYSPATSESNFFSDATSYQMINCGGGPMQNSETDISAHASTTNSPIGGMEFSIDPLDLESSIPFNMSGFFT*
		CDS	ATGGAGTCTTCTTTGCATAAATCTCTTCTTGGAGCTGCTGGTCCAATCAATGAAGACACCAATCCTTCTGAATCCAATGGTGATGAAGAAAGTTGCGTTGAGGAAATCGCTCTTCAGGTTGGAGCTAGAAAAAGGGCTCAAGATGATGATGATGAAGGGATGAAGCAACCATCTCCTAATCACATTAATAACTACTTAGATTCCAGCAAACAGGGTTTAGCAACAACATTAAAGATGGAGAGATCATCATCTGCTCAATCTGAATCCAGATCATCTTCATCTGCCAAAAGGGAACAGCTGGGTAATGAACTTGGATCAGCAAAAGCAGAAATGGATGAAGTTATGGAAGAAAATGAACGGCTTAAGATGTACTTGGATCGAATTCTTAAGGATTATAGA…
SbWRKY26	evm.model.contig522.1418	Protein	MAVELLGYPNHNEQMAIQEAASAGLNSMKHLIRAVSHQQQQQQLDCREITDFTVSKFRKVISILDRTGHARFRRAPVQPQPLSPELTLVKYQDDASGSTQPQNPASRVYQPQPLSLFSLSPASAAAQTPAATKPLTLDFTKPVASLGKDSGEVIGKEGFCLSAAVSTSGNSSSTFLSSITGEGSVSNGKGGSPSMFLPPSAPAVSAGKPPLSGKRCREHDHSDNISGKTSGSSRCHCKKRKSRVRRTIRVPAISSKVADIPPDEYSWRKYGQKPIKGSPYPRGYYKCSTVRGCPARKHVERANDDPTMLVVTYEGEHRHTQGAVQEIAAPSQLVVFESP*
		CDS	ATGTCGTTGGCTAGACAGGCTGACGAGTTGATGGAAGAGTTGAATCGTATGAAATCGGAGAACAAGAAATTACTAGACATGCTGAATATTCTGAGAAGAGATTTGTATGATTCAAAGCAAAGGCCATATGTTGATCATGATCCAGAGCTATCAAGATTAACAAGAAAGAGGAAAGCCGATGATGATGAAAATCGTGGAAATAGTTCGTTTGATTATCCTATGATCTCATGTGATGAACCTAAAGTGATCAAATCTAATGTGTCAAAAGTTTATGTAAGGATTGATCCATCTGATGTTAGCCTGGCAGTGAAGGATGGATTTCAATGGAGAAAATATGGTCAAAAGGTAACAAGGGATAATCCATCTCCTAGAGCTTATTATAAGTGCTCGTTCGCCCCG…
SbWRKY27	evm.model.contig522.1336	Protein	MEKNWSSDTTLLIDLNTKPSMHNPTDTQAHELIQELNRMKWENKKLNEIVANLLTKRESGDEVMFSSRKRKANEVENCGNHTGSAHTTCCDEWSPSRPYNEIKSSVSRVHVRIEPSDTSLVVKDGYQWRKYGQKVTRDNPSPRAYYRCSLAPTCPVKKKVQKSASDPSLLVAIYEGQHNHPPSGAEIVPANSPPVGCSGCAGAATEGAVFQQFFVEQMASCLTRNHSFRDAVAAAITGRILDDFSEENDENLSNSRTISE*
		CDS	ATGGACGATGACTGGGATCTCCAGGCCGTGAATTTAACTAACTTAGAGCAAGATTGCAGCTTTTCTGAGACTGATTGGGCTCAAGATCTGCATGATCTTCTGAAACCATTTTTGCCCAAACAATCAGTTTCTCCACAAAAGAATTTGCCCATTTCACCACTCTCTGTTCTTGGCGGGTTGCAAGATCCATCATCTGACCCACAAGGAATCAAACAATTTCCTCAGCAGAAACAGCAGCTCTTCTCTGTTGTCAATGGCTCTAAACCTAGTGCAAGGTCCAAAAAAAGAAAGAATCATCAGAAGAAGGTTTGCCATGTCGCTGCAGAGAGTTTATCTTCTGACTTGTGGTCTTGGAGAAAATATGGGCAAAAACCCATCAAAGGCTCTCCTTATCCAAGA…
SbWRKY28	evm.model.contig522.1141	Protein	MIIIITCKSPSLLLLKKWGFVQFEDHNQVLSFLVAPPQITQPLHGGAKPTADATTNASLGFNHSDLLNRPSWNNDQIVGGGLDPKAVHDENCSGNTTEGGNSWWRSSSSDKNKVKIRRKLREPRFCFQTRSDVDVLDDGYKWRKYGQKVVKNSLHPRSYYRCTHSNCRVKKRVERLSEDCRMVITTYEGRHNHSPSDDSNSSEHDCFTSF*
		CDS	ATGACAAAGAGCGAGGTGGACCATCTCGAAGATGGATATAAATGGAGAAAGTACGGCCAAAAAGCTGTCAAAAACTCCCCTTTCCCAAGGTCCCCTTTTTATTCTTCCTTCATTTATTCTTCATATTTCACAAGTACTACTACTCTGCTGCTGCTTTTGATATTAAAGTTTCTTTAA
SbWRKY29	evm.model.contig522.833	Protein	MEDDWDLHAVISPLSVLGDLPSEQHQQQITQLRRKPPSFSVSDVSKPHNPTPRSKRRKNHLKRVCHVAAENLSSDMWSWRKYGQKPIKGSPYPRGYYRCSTSKGCMARKQVERNRSDPGMFIVTYTSEHNHPMPTHRNSLAGSTRQKPAETPSPDDPAKPSSPEKLESSREDLADAEDNDDEFISKMALDDDFFVGLEDFTAPDSGDFSGHIPVNLPFPWMSSSATTAAGGD*
		CDS	ATGACAAAGAGCGAGGTGGACCATCTCGAAGATGGATATAAATGGAGAAAGTACGGCCAAAAAGCTGTCAAAAACTCCCCTTTCCCAAGGTCCCCTTTTTATTCTTCCTTCATTTATTCTTCATATTTCACAAGTACTACTACTCTGCTGCTGCTTTTGATATTAAAGTTTCTTTAA
SbWRKY30	evm.model.contig522.829	Protein	MLEAEYDDVFTTQFQMPSTFHGAIPTRVCDDQNGSSKNGTRIARSRKASFGQRFAFQTRSEEDILDDGYRWRKYGQKSVKNSKFPRSSFFTFSS*
		CDS	ATGCAGGAGGATAATATGGAAACAGCAAAAGTGAAGATGGAAGAAGTTAGGGAAGAAAACGAAAGATTGAAACTGACATTGTCTCAAATGATGAAAGATTATCATTCTCTGAAGAGGCAATACAATGGCAAAATCCAAGAAGATGATGATGATCATGAATATCAATGTCGAAAACTGCAAACAAGCAGCTTGGCTCCCATGGCTGCATCTGATGAATCCGAGTTGGTTTCTCTGAGCCTGGGGAGATTTTCAGCTGATACAGTTTATAAGAAGACAATTAGTAAAACTGAAAGCAAAAGCCTGGAAATTTGTAAACTTGGTGATGGACTTGAACTTGGACTGGATTGGAATAAATCTTCCACTGATCAGGGTTCCATGATTCTGAATCCTGGAAACAGC…
SbWRKY31	evm.model.contig522.788	Protein	MEKVGFSDRKRVINVLTEGRELANELKRLQPSTTSIKSYDALVESILSSYENALLALLTNADSLTNLFEPPISIEGSPTSEGSNQNSKDQLHKSKKRKTLPKWSENVRVSSGIGSEGQLNDGYNWRKYGQKDILGANHPRAYYRCTHRNTQGCLATKQVQRADDDPSMFEVIYRGKHSCRQEKLKQKKEKETMIMSLEPCLETQTRVFDHKEEHFASFSFPSTPIESENVEPSFFSETSNFVGTSFSPPFLSPETSESYFSLSPCPVGDFGEIISNPTPVLDFPFGDLDFSIDQVNFSSDFFDAYDGFQ*
		CDS	ATGTACGGCGAGGAGAAGTCCGATCCGAACATCGCCGCCGAATCGGGATGGGAGCTCCATCACCGTAGCTCCGACGAGGTCGATCATGGTTACTTCTTCGGGGATGATTACAGAGAGAGTAGCGTACTCAGTGAGTTTGGTTGGAATATTCCGTCGGAATTCCAGCGGATCGAGTCTGATTGGGCGGCGAGAGGAGCCGGCGGTTACTTTTCGGCGGATTCATCGGCGACTGTGGGCGATCGCGATGTGAGTAGGAGTAGTATTGAGCCGGTGGTGGTGGGGGAGAAAGTGGAGGCGGCTTCGCCGTCGAATCCGTCGATATCTTCTAGCTCTTCCGAGGATGCGCCGGAGAAGTCTGCAGCCTCCGGTGTCACGAGCTGCAAGACGAAAAAGAAGGGT…
SbWRKY32	evm.model.contig522.646	Protein	MGSIRPIESGQLVHTNNLQGIMSNITSPPNKRARVSVRAKCETATMNDGCQWRKYGQKIAKGNPCPRAYYRCTVAPGCPVRKQVQRCLDDMSILITTYEGTHNHPLPVGATAMASTTSTAASFMLLDSNNPFASLNQANLTNYHMNSNPHHMMMNPSSSIYLQNLRTLNPSYHHDPTKGIVLDLTNHATPSNPMAQLGYSLMPKHNGFDHESDKPLLLAENVSAIASDPKFRVAVAAAISSLINKESQTGHCIGPIELVNRDGENGNRSPRDETRVIESGNPTRN*
		CDS	ATGGCTGAGAATAAGCCTCCACCGCCACCATCGTCGTCTAAACCTCCGCCGACGATCACTCTGCCGCCCAGGACTCCGATTGATAATTTCTTCACGGGCGGGCCGGGTGCGAGTCCGGGCCCTATGAGTTTGGTTTCCAGCTTCTTCGCCGAAAATGACCCCGAAAATGACTGCCGCTCCTTCTCCCAGCTTCTCGCCGGCGCCGTGTCGTCGCCGGCAGCTCTACCACACCTTAGGCGGAATACTGGTGATAGTAGCGGCGGAGGGAGTGCGGCTGGGAGTGGAGAGTTTAGGTTTCAGCAGAATAGGCCGGTCGGATTAGTGGTGTCGCATCAGCCGGGGACGGTTACTATTCCGCCGGGATTGAGTCCTGCGAGCTTGCTCGATTCACCGGATTTT…
SbWRKY33	evm.model.contig184.75	Protein	MASSGGSLNTSSNSNHHFSYMNTSFTDLLTTNKQEQESMSQSKPSFSWGMDSEFDVNKNNSIEIPKYKSFPPSSLPISPPPFSPSSYLSIPPSLSPSLLLDSPVLFSSSNVLPSPTTGSFAGMASKEDEERKFSDFSFHSQTRPPSNPSSSSMFSSSTGIMSSSTDSFRRKQEDMTFNPHVNKHKSGLKSEQGPVHSFSQELTINGDSATQQPTQIHYAQPPQYVREQKKSDDGYNWRKYGQKQVKGSENPRSYYKCTFLNCPTKKKVERNLEGHITEIVYKGSHNHAKPQSTRRSSSNAIQNHNVYNNNAGMSNQSGSLLENDQMDCVTTPENSSASFGDDELEQGSSMSNSRHDDENEPEAKRWKGENENEGISASGSRTVREPRIVVQTTSDIDIL…
		CDS	ATGAATGGCAAGGAGAAGCCGGATTCCGAGTTGAGCTGGCGATTCGGCGCCGACGAACAGGAGAACGACAGCGGCGGTTTCATCTTCGGGACTGATTTTAAGGAGAGCAGCATACTCAGCGAGTTCGGGTGGAATATTCCGCCTGATTCCGGATGCGACGCCGGTTTCGCGGCTCTGGACCGGATCGACTACGATTTGGCTGAAAGCCGAGCCGATGGTTGCGTTTCGGCTGCCACGTCGGCTCCGCCTGGGGATGACTTGAGTAGGAGTAGTGAGCCAGTGGTGGATGATAACTCCGCTGTGGCTTCATCAAGCTCGTCGGAGGATCGGTCGGAGAAGTCGACGGTCTCCGGTGGCTCAACGTCCGCCGCCAATCCGCCGTCGGACACAGCGAGTAAG…
SbWRKY34	evm.model.contig395.12	Protein	MENAFTWEYDTLINELVEGMEKAKQLQFHLCSSSRSDEAPDLLLHRIISSYQKALLILNWKGGSVAAAPPPEPSLSFDGSSKSDELNITVRDHHQEHNTSKKRKLQPTWTEQVKVNLEGPTDDGYSWRKYGQKDILGAKYPRSYYRCTYRHIQNCWATKQVQRSDDDQTVFEITYKGTHMCNQSGNAVVSPEKQESKNKEQQNETLLNLKANLRVRVNTDKDEVAAPFSFPSTYDCHNQYFPISVDYLSPETYQMENLGGTPSYQHYESEIISAHASTTTSPIGRIEFPIDPVDLDTIFPFHTSGFFT*
		CDS	ATGGAGAATGCTTTCACTTGGGAATACGACACTCTGATCAACGAACTCGTAGAAGGGATGGAGAAAGCTAAGCAGCTTCAGTTCCATCTTTGCTCCTCATCTCGCTCTGACGAAGCTCCCGACTTGCTTCTGCACAGGATCATATCCTCTTACCAGAAGGCTCTCCTCATTCTCAATTGGAAAGGAGGGTCCGTAGCGGCAGCCCCACCACCTGAGCCTTCATTGTCCTTCGATGGAAGTTCCAAAAGCGACGAATTGAACATCACTGTGAGGGATCATCATCAAGAGCATAACACATCCAAAAAGAGGAAGCTGCAGCCTACATGGACAGAACAAGTCAAAGTCAACCTTGAAGGGCCCACCGATGATGGATATAGTTGGAGAAAGTACGGACAGAAA…
SbWRKY35	evm.model.contig95.6	Protein	MENAFTWEYDTLINELVEGMEKAKQLQFHLCSSSRSDEAPDLLLHRIISSYQKALLILNWKGGSVAAAPPPEPSLSFDGSSKSDELNITVRDHHQEHNTSKKRKLQPTWTEQVKVNLEGPTDDGYSWRKYGQKDILGAKYPRSYYRCTYRHIQNCWATKQVQRSDDDQTVFEITYKGTHMCNQSGNAVVSPEKQESKNKEQQNETLLNLKANLRVRVNTDKDEVAAPFSFPSTYDCHNQYFPISVDYLSPETYQMENLGGTPSYQHYESEIISAHASTTTSPIGRIEFPIDPVDLDTIFPFHTSGFFT*
		CDS	ATGGCCGACGAAGAAGACGATAACGATTCCCCATCGGCCCCGTCGTCGAGTACTAGCGGAGCCGCTGATGACTTGTCCCAGCAGACTAGTACGCCCCCGTCGTCGATTACCAGCGGAGCTGCTAATTCTGAAATGCCAAGTACCAGCGACGACGTTGATATTTCTGGATCTGAAGAGCCGAGTACGAGCGAATACGTTGATCTTACTTGTTACGAAGACCCGAGTACCATCGGAGTCGTGGAATTCACTTCCATTATTGCCAAATCTGAAGAGCCGAGTACCATCGGAGCCGTTGAATTCACGTCCATTATTGCCAAATCTGAAGAGCCGAGTAGCAGCGGAAAAAGCGTTGATGTTTCTTCAATATCTGAAGAGCGGAGTAGCAGCGGAGCCGTTGAA…
SbWRKY36	evm.model.contig252.135	Protein	MADSDGNYPHKNMPRFVSRATPRAGFNEWIEEDPLYSVGGYNPQNPSYTPNEAVVDSTGISISSNNSSFHEAGTVLNSKAICITELLFYVCANVLDDGFKWRKYGKKMVKNSPNPRNYYRCSVEGCPVKKRVERDKEDPHYVVTTIDVTRLAVGHDGKSQSRPTSASE*
		CDS	ATGTCTCATCCCGGCAGACTAATCGCCGCATCCGCCGCCGTCTCAACTGCAGCCATATCTCCGGCGGCCAAGGCTAGCGTTATTTCTACCGTCGCGGGTTCATGCACAGAGATCTCAATTCAGTATGATCATAAGCGTTCATGGAGGACACAAATAATGGTGAGAAGATGGGAGCGAGAATTCGATTTAGAGTGTGATATAGTGTCGATGTCCCGAAGTTTTGAAGCGTGTCGGTATGGTGGGATACTAAGAAGAGTGGATGAACAGATAATAGGTCCAGGCAGAGAGGTGAGTCCATCTCTATCATTGCTATTTCCTCCATACGATGATGGATACGAGTGGAAGAGGTTTAATCAGGATGAGACCCCTGATTATCTTCGCACCCGTTACTTTTGTGCA…
SbWRKY37	evm.model.contig340.79	Protein	MSLARQADELMEELNRMKSENKKLLDMLNILRRDLYDSKQRPYVDHDPELSRLTRKRKADDDENRGNSSFDYPMISCDEPKVIKSNVSKVYVRIDPSDVSLAVKDGFQWRKYGQKVTRDNPSPRAYYKCSFAPTCPVKKKVQRSVDDPSLLVTTYEGRHHHPSHADISVAAPPAWSPGRPPSVDPKESLTCSNIQRAIATTENSEIPQFLVEKMASSLTRNRGFTAALVAAISGRIFEEVMSENSDDDIINISNSKVVSA*
		CDS	ATGGCCGACGACGAAGAAAACGCGTCCCCACCGCCACCGTCGCCGAGTTCTAGCACAGTCGATGAATTCACGTCGCAGCAGAGGATTATTGTTCATTCTCCACCGCTGACGCCGCCGAGTGCCAGCACAGATGATATCTTTAGGGTCCAGGTTTATTCTGAACAGTTTAGACCGCCGCAACCGCCGCCGACTATAGTGCAGGCGCACCGGGAAGGGATAGGGTTTCCTGTGTGGGTGCAGCTGTATGAAGCATCCTGGCAATATGTTTCACATACTGTGATCGAAGTTGTGTATGACGAAGAAGATCGACGGAGAACGCAAATTGATTTGAGAAGATGGGAGGAAGCTTACTATGTTGAGTGCTCATTCCAGGTGACGATGGAATCGCAACGATCGTTT…
SbWRKY38	evm.model.contig61.17	Protein	MDSSTRSPEPPPTALDPPEYIGHHRRAIDEMDFFAGDRRSPSDNNSALEPSDCNVNTDLLLLTSATNGDELSSKTGHEVKSEVGVLKTKLEKISMENQTLKEMLNQATSNYTGLQMHFLTMMQQGKNNSEPILPRPTMDLDQTPEAKVPRLSTSQSVKSVDQATEATIRKARVSVRARSEGPMITDGCQWRKYGQKIAKGNPFPRAYYRCTMSSGCSVRKHVQRCGEDRSILITTYEGYHNHPLPPTAMAMASMTSSAARTVLSGSMPSGDGLMSSSYMASTMATISTSAPFPTVTLDLTEPSNPLPLPTPILPQILGQALYNQSRFSGIQMPPRQADQNMDLQQPLLDPSMKLQGNQFNASSSNPLLQATDPSFSTALAAAITSLLGCSSTSNDNLMN…
		CDS	ATGGACAAAGGTTGGGGTCTCACTCTTGAGAATTCCGATCGAGCTGGCTTCTTCCTTAACAAATCAGTTTTAGGGTTTAATTCGAGTCCGACGGCTTTGAGTCATCGGAGCAATATGGTTTACATAGAGGAGAGCGGTGGAGGAGACGCGCCACCGCCGCCGCGGATGGTTTCCGGTGAAGTTGATTTTTTCTCCGAGAAGAAGTTGAGGCCCATTAGTGAAGTCAATGCTTTTGTAAAGATGGAAATTAATACTGGTTTGCAACTTCTCACTGCTAGCGATCAATCGACGGTGGATGATGGGGTGTCTAATTCCGATGTGGATGATAGACGATCCAAACTTAAGTTAGGACAACTCCAAGTTGAAGTAGAAAGAATGAACTCTGAAAATCAGAGATTA…
SbWRKY39	evm.model.contig61.159	Protein	MDSSTRSPEPPPTALDPPEYIGHHRRAIDEMDFFAGDRRSPSDNNSALEPSDCNVNTDLLLLTSATNGDELSSKTVHEVKSEVGVLKTKLEKISMENQTLKEMLNQATSNYTGLQMHFLTMMQQGKNNSEPVLPRQTMDLDQTPEAKVPRLSTSQSVKSVDQATEATIRKARVSVRARSEGPMITDGCQWRKYGQKIAKGNPFPRAYYRCTMSSGCSVRKHVQRCGEDRSILITTYEGYHNHPLPPTAMAMASMTSSAARTVLSGSMPSGDGLMNSNYMASTMATISTSAPFPTVTLDLTEPSNPLPLPTPILPQILGQALYNQSRFSGIQMPPRQADQNMDLQQPLLDPSMKLQGNQFNASSSNPLLQATDPSFSTALAAAITSLLGCSSTSNDNLMN…
		CDS	ATGGTGCTTATATACTTGAGCTTCTTTAAGGGAAAGCAGTTATTCTGTAGTAAGTGCTGGTTGGGAAAATTCATTTACTCCTGGAATTCCCTATTACTTTTGCAGGCTGAACCTTCTCCAACCACGGGTTCCTTTTTCAAGCCTCAGTTAATGCAAGGGTCTGGTGAAAATGCCGCGCTTGCATTAGAGAAGAAGTTTTCCGGTGGTAGTACTTATGATGATATAACATCCACAAATTTTGAGTTCAGGTTTCATACTGGAGTTAGTTCTTCCTCAGGATTGTCATCTACAGGGATGTCGCTTCCTGTGGGCTTGAATCGAAATGGATCAGTCATTCATCAAGATCCATGGTATTCACAATCTGCTGCACCTTCATCCCTAGCATCACAATCTCTTGCA…
SbWRKY40	evm.model.contig87.42	Protein	MDNLEDGYRWRKYGQKAVKNSPFPRNYYKCTTQKCSVKKRIERSSEDPSMVVTTYEGRHNHHSPATLRGNSGMFLPSLLSVLPQVAFPQNFVFPTNNNTHHDMNSNSPFFTLPISPHPHQFPVDQCSPFTNMDSSFLHKQQPYE*
		CDS	ATGCATCTTGATTCAGAACAACCTGGGAATGCTGCAACTAGTGATCCCATTTGGTCAAACGGGAACATGGTAGGTGGGTGGAAACAGGACAATCTTGAGGTCACATCCTCTGCTCAACTGGGCCAAGAATTCAGCAATGGAACTGCTACCACTTTACAAGCTCAAAGTGGTGCCCCATTTGAGTCAGGTGATGGTGTGGATGCGTCTACTACTTTCTCAAATGATGATGATGAGGAAGATCGTGCCACACATGGCAGTGTATCATTAGGCTTTGATGGTGAAGGAGATGAGAGAATTGAGACTTATGCTCCAGAAATGAGTGGGGCAACTAGAGCCATAAGGGAGCCCAGAGTTGTGGTCCAAACAACCAGTGAGGTGGACATTCTTGATGATGGTTAT…
SbWRKY41	evm.model.contig239.70	Protein	MEFTSLLNTSLDLNAKPLRFLDELPTAKQEVESSFIGVEGNVSLNEERGALIEELNRVSAENKKLSELLTIMCENYTELRSQLMEHQTSKNMNNMGASRKRKAESINNNGNIIEATNLGHSESSSSDEDSSKKPKEEQIKAKISRVYARTEASDSSLIVKDGYQWRKYGQKVTRDNPCPRAYFKCSFAPTCPVKKKVQRSIEDQSIVVATYEGEHNHPHPSKVETASGSNKSLTLGTVACSNSVSSSGPTITLDLTKPKPKPNNNQQEMKSKFDGSELQQYFVEQMASTLTKDPNFKAAIAAAISGKFLQQSNHTEKW*
		CDS	ATGGAGTTCACTAGTCTGCTGAATACTTCATTAGATCTTAATGCGAAGCCTCTTAGGTTTCTTGATGAGCTTCCCACAGCGAAACAAGAAGTGGAGAGCAGTTTCATTGGAGTGGAAGGAAATGTGAGTTTGAATGAAGAGAGAGGTGCTTTGATTGAGGAGCTGAACAGGGTTAGTGCTGAAAACAAGAAGCTGAGTGAATTGCTAACAATCATGTGTGAGAATTACACTGAGCTAAGAAGCCAATTAATGGAGCATCAAACAAGCAAGAATATGAACAATATGGGTGCTTCAAGGAAGAGAAAAGCTGAGAGTATTAACAACAATGGAAATATTATTGAGGCAACAAATCTTGGCCATTCTGAGAGCAGCTCTAGTGATGAAGATTCATCCAAGAAA…
SbWRKY42	evm.model.contig433.20	Protein	MADEEDDNDSPSAPSSSTSGAADDLSQQTSTPPSSITSGAANSEMPSTSDDVDISGSEEPSTSEYVDLTCYEDPSTIGVVEFTSIIAKSEEPSTIGAVEFTSIIAKSEEPSSSGKSVDVSSISEERSSSGAVEFTSSIANLEERSSSAAVEFTSQQTSIPQSGGRGGEQSSNKPPHPPPSQEEPHMQRARLGSSSGSQVQGSAAAAAGSRTEITIQYDEELSTRTRVVVRRWEQLFELECAIVSIPQRRFDSFEYGEILRSLDEQLIAPGTELNRSLSLGEPPYDDGYAWVRFNQDNNLSYIRTRSLCAYPYCPVTRIVERSRLLIIVRITYQNRHRHLRPAQQYHPPPPLPPPAPLPDWPSRGILDPMNIQ*
		CDS	ATGGACAGAGGATGGGGTCTCACCCTTGATAACTCTGATCAAGTTAGGCTTTTTGGAAACAAGCCTGTTTTTGGAGTCGATTCAAGTCCCAGGTTGGATCATCGGAGCAACGGTCTGATTATGTTTCCGGTGAACTCTCGGGGCAAGGAAGATCAGGCTGCTGCTGCTTTGTCTTCGCCGGAGAGGGCTGTTCTTGGTGAGGTGGACTTTTTTGCTGAGAAGAAAAGGCCTGTTAGTGCCGTCGTCAAGAAGGAAGAGTCACATGCTCAAGCCTCCACTTGTAGAGAATTCGATGTGAACACTGGTTTGCAGCTTGTGATTGCTAACACTGGAAGTGATCAATCATCCATGGTGGATGATGGGATGTCTTATGATGCAGAAGATAAGAGAGCCAAAAAT…
SbWRKY43	evm.model.contig433.21	Protein	MSHPGRLIAASAAVSTAAISPAAKASVISTVAGSCTEISIQYDHKRSWRTQIMVRRWEREFDLECDIVSMSRSFEACRYGGILRRVDEQIIGPGREVSPSLSLLFPPYDDGYEWKRFNQDETPDYLRTRYFCAYPYCHVSRVVERSRRHQKVRITYQNRHRHLPPAQQRHPSPPPPPPPTLQDWPSRGILQ*
		CDS	ATGGAGGAAGTTGAAAAGGCAAATAGTGTAGCTGTGGAAAGTTGCCATAGATTGATTAGTATCCTATCTCAACACCAAAAAGATCAAAACCAGTTTAGGAATTTAGTTGAACAAACAGGGGATGCTGTCCACAAATTCAACAAAGTTTTCTCTCTCCTTAATTCTACTTCTGGTCATGCTAGAGTGAGAAAGTCCAAGAAATTTCAATCCCCTCTCCCCCAAAACCTTTTCTTGGAAACTCCCATTGGCAAGCCCCTTTTTCTTCAAGAAAACCCATTCTTGGCCAAGAATGGCCTCACATTGGCAACCCCTTCATTAGAATTGAGCTCAAATGGCAAAAGTCTCAACCTTTTGCAACAAACCCCTCTTCCCAATTACCATTTCCTTCAGCAGAGGTTT…
SbWRKY44	evm.model.contig433.23	Protein	MADDEENASPPPPSPSSSTVDEFTSQQRIIVHSPPLTPPSASTDDIFRVQVYSEQFRPPQPPPTIVQAHREGIGFPVWVQLYEASWQYVSHTVIEVVYDEEDRRRTQIDLRRWEEAYYVECSFQVTMESQRSFLWCALLRSFDEQVIEPDSELQIYPTLPIETPPFEDGYKWKMFDWKRNEKMHIARYQCAVPNCRVIRIVDRSLETQRSIISYQGRHEHPRPSAAAGPSNPQHLHNLTSAPTSQHPFSSHH*
		CDS	ATGTCGTCTACATCCTTTACCACTCTCCTCACCTCCAACCACCCCGCCACCTCCTCCTCCTCCGCCGCCGCCGGACTCGGTGATCGGATTGCTGAGAGAACTGGTTCCGGCGTCCCGAAATTCAAGTCGCTACCCCCGCCGTCGCTGCCGATATCGCCGCCGTCCGCCGCATCTCCTTCTTCCTGGTTCGCCATCCCCCCCGGCCTCAGCCCCGCTGAGCTTCTCGATTCTCCGATTCTTCTCTCTTCTTCCAACATTCTGCCATCTCCGACCACAGGGAGCTTTCCGATCCAGGGTTTCGGTTGGAAGAACAATTCCGACGATGGTATCAAGTCTGAGCAGAAAAGGTTTTCAGATTTCTCTTTCCAAACACACAAGCCTCTCTCATCATACAACCTA…
SbWRKY45	evm.model.contig93.7	Protein	MADEEDDNHSPSAPSSNTKVDADVSSPKNITPPSSSTIRAVEFTSSIAKSEDPSSSGAVELTSELEPHLRRPRVAVFLPSRVDSPTGSCTEISIQYDHKSSWKTRIIVKRWEQLFELECDMMSMPRNFESFGYGGVLRSLDEQIIGPGTELYPSLSMTAPPYDDGYDWVRFNQDETPDHLRTRYLCAYPHCPVTRIVERSRPLQHVRIIYEHRHCHLRPPPPPPPASLPDLPSQ*
		CDS	ATGCAAGAAACTGGTCATCAGCCCACCTTTTCAACTCATGCATCCAAGAAAAGGAAGATGAGTGAGAGAGTTGTTGTGGCAGTGAAAATAGGAGAAAATGAGAAAAAACAGCAGAGAAATGAAGGCCCTCCTTCTGATTGTTGGTCTTGGAGAAAATATGGCCAAAAACCTATCAAAGGATCTCCTTATCCAAGGGGGTATTATAGATGCAGCACATCAAAGGGTTGTTCAGCTAAAAAGCAAGTGGAGAGATGCAAAACAGATGCATCAATGCTCATTGTAACCTACACATCCTCCCACAATCATCCAGGCCCTGATTTCTCTCTCCACACCAAACAAAAACAAGATTATAAAGAGATGAGTTCTCTCAAAGAGGAGGAGGAAGAAGAAGAAGGAGAA…
SbWRKY46	evm.model.contig93.19	Protein	MADEEDEYDSPPSPSTSSDGERQSSPPPEPEPQPQLPRIDIPPAVEVFYPSSQAYLERWQFLPRSEFQVEYQRLSSSWKVRVSLRRWNQHYLLRYQLKIQTREQRSGSSLIWFGRLNSPDFPLYQRRKQSDRPATPPPPPPPLRDAFIWSLRRRERDGVFVHGDYKCAHADCEARKTVKRSDSGHHITIIYHDNHTHDAPPLQSQWRR*
		CDS	ATGGAGGAACTGATTAAGGTGATCACAGGTGGCAGAAGAAGAAGCAGTGAAGAAGATGAGGTTGTGGATCAGCTCTTCCACGACTTATCGCCCAATGAGCAGGCAGCAGCAGCAGCTGAATCCCATTTTGCCCCCACCATCCAAGATATTGAGAATGCTGTGTCATATACCAACTACGAAAACGGAATGCATGCTAGTTTCCACCATGAAGCTGCTAAGTACTCAGAAGATGAAAGCTTGATAATGAAAAACAGATCAATTTCAAGAAGCAATGAGGTGAATGATAAGTACAGTCTGAGGATCAACAAGTGTGGGATGGCGGATGACGGATATAAGTGGCGGAAATATGGGCAGAAATGGATCAAGAATAGCCGGAATCCGAGAAGCTATTACAGGTGC…
SbWRKY47	evm.model.contig93.76	Protein	MFKDLELDMRSENERLPGIAWSNHRDWVRERRQRLTGTPPSSSPSGGANSEEPSTSEDVDDTSSGAVSRRPHSPPYQQEPNLRRPRLSLFQCDIAARALRFENIRFGGILRILDEQLIAPWSELEPFLPLDSPPYDDGYDWVRFNENDTPDYLRTRFLCANAYCPVTRSVERSRHFQRVKILNEHRHHHLRPT*
		CDS	ATGGCCTCCTCTTCTTGCACTGCACCTCCGACTCACACACTCGCAGATCGGAACAGGGTCATCAGCGAGTTAACTCGCGGCCGGGATATTGCCGACCAGCTCCGCCTCATGCTGCATGAATCTCCGGCCGATCGCCGCGGCGCTGCTTCTGAGTTGCCTGCTCAGATCAATCTGGTCGGCCGGATCATGGACACTTTCACTCACTCCCTTTCTATGCTTCTCGCCCCCGGCGCTGACTCCGATGAGGTTTTCCCCGAGGTTGTCAACTCGGTCGCCCTTAAATCGGAAGATTCCGGCGACAGTTGCAAGACGCCGGCGACCAAAGATCGGCGAGGATGCTACAAGAGAAGGAAAACCACCGAATCATGGACAAACGACACCACAGCCATGGTCGATGAC…
SbWRKY48	evm.model.contig454.4	Protein	MDKGWGLTLENSDRAGFFLNKSVLGFNSSPTALSHRSNMVYIEESGGGDAPPPPRMVSGEVDFFSEKKLRPISEVNAFVKMEINTGLQLLTASDQSTVDDGVSNSDVDDRRSKLKLGQLQVEVERMNSENQRLRGMLSQVSNSYTALQMQLFTLMQQQQNSTTHATQLHEIGDIKSEEKKEGNGGLVPRQFLDLSLNQMAEEQSDSTLDERNVTGSSPQDHHKMELLSRNKRINETLESEDWVSNKASRLNPLKVDDQPAPEATMRKARVSVRARSEAPMISDGCQWRKYGQKMAKGNPCPRAYYRCTMAVGCPVRKQVQRCAEDRTILTTTYEGTHNHPLPPAAMAMASTTSSAANMLLSGSMPSADGLMNPNFLARTLLPCSSNMATISASAPFPTI…
		CDS	ATGAAGAAGGTTGAGCAAGACAAATCTTTCTTCAGTTGGGATTATGAGCACAAAAGCAATATCGATGATGATTTCTCCAAGTACAAATCATCATTCCCACATGCTTCTTTCCCTCTCTCTCCTCCTTCTCTCCTCCTCGATTCTCCTCTCGCCCTTTTTGCATCGTCTAATGTACTTCCATCTCCGACCACCGGGAACTTCGCCGGAAGATTCTCCGACTTCTCTTTGCCTTCCCAAACAAGGCCTTCCGACTCTTCATCTTCCATGTTCTCATCTTCTGCAGTAATGAATTCAACGGAAGAGTTTAGAAAGCAAGAAGACGATGTTTCCGAAATTCAGACGACAAAGAAGCAAGAAGTTTCAGAACCATCATCACAATACGTTAGAGATCATCAGAAG…
SbWRKY49	evm.model.contig197.256	Protein	MSEDFREFYYHQPFNNDDQRRSTATFPYSDSPHSSTFPTDPSSSLHSHLQMFDPSYLTTFTEFMHGDHGSLPYDLPPKPSVEKPVGGETPATPNSSISSSSTEAAAAGEEVSNKGKKDSRVKETAMEDGDQESSKKEGKGKKKGDEKTKERQPRFAFMTKSEVDHLEDGYRWRKYGQKAVKNSPYPRSYYRCTTQKCPVKKRVERSFQDPSIVITTYEGRHNHHVPATLRGHMAGIFGPSMLAPPLSLEGGPSFPQELLLQMPHLYSYDHGGSSSNLYRHQQFQHFPDYGLLQDIIHPLFPKKEP*
		CDS	ATGGCAGAAGAAGAAGAAGAAAGGTGTGAATCAATGGAAACTGATCTGTCTCTTAAGCCACTCGATATTATTACTGATCAAGAACAACCAAACAAACTCGAACAAGAACCTCAAAACTCTTCTCCCATTAATCAAGTTCCTCATCATCATAATAAAGAAGAGCTGTGTGTTCTGCAGATGAAGATGAATCGCATAAAGGATGAGAACAAGATGCTAAGAATCGCAGTCGAGAAAACCATGAAAGATTACACTGATCTTCAGACAAGATTTGCCATGATTCAACACAGTATGAAGAACGACAAGGATCCGAGTATGGTTTTGTTGCTAAATGGATTAAGCAACAAGAATGACCCGAGTGAGGATCCGAATAAACCCGTGTCAAGAAAGAGAAACACTACA…
SbWRKY50	evm.model.contig197.173	Protein	MENYEGDLADIVRATASTADGGGAAVPNWQFPGNPFVSSEDFGDPFTYMMKDPLMHNNIDSSSSGFFFNPNINQEKGSLNLGDHDDQIKRPPNIFSRMLQISPSAKPPVPGPPAAAAAANGGSLLSPHINRSLVDSPGLQISSPRNTGIKRRKSQAKKVVCIPAPAPANSRSTGEVVPSDLWAWRKYGQKPIKGSPYPRGYYRCSSSKGCSARKQVERSRTDPNMLVITYTSEHNHPWPTQRNALAGSTRSQPSKNTTPSSKNSSPNSQTQKPSNPSDQEHKESSTGVKEEMITDQDFDNQLEMDEADRVEEGFPQTYKPTLADSIHSEDSFFADLGEIEVDPLNLLFTQGFSSDDPGRESNDLDPFCFYDWATSNVAATTTATVRRV*
		CDS	ATGATCATAATCATCACCTGCAAATCTCCTTCTCTGCTCCTCCTCAAGAAATGGGGGTTTGTACAGTTTGAAGATCACAATCAGGTTTTAAGCTTTCTGGTGGCGCCGCCCCAGATCACTCAGCCCCTCCACGGCGGCGCTAAGCCTACCGCCGATGCTACTACTAATGCTTCCTTAGGGTTCAATCATAGCGACCTTCTAAATAGACCCTCATGGAATAACGACCAGATTGTGGGAGGAGGGCTAGATCCTAAAGCTGTTCATGATGAAAATTGCAGTGGTAACACAACCGAGGGTGGCAATTCATGGTGGAGGAGTTCATCTTCAGATAAGAACAAGGTGAAGATAAGAAGAAAGCTAAGAGAGCCAAGATTTTGTTTTCAGACAAGGAGTGATGTG…
SbWRKY51	evm.model.contig105.18	Protein	MAKESKITSTSSSNIRRGATAKRVVSVPIKNVERLKLKGNQIGSPPSDSWAWRKYGQKPIKGSPYPRAYYRCSSSKLCPARKQVEISRVDPTMLVVTYSSEHDHLSPDFRHNYHRPAAVSEEDFEEEDDEDDDEDYLEKLRVNEVVEAPSHESTSTVSDQGPLVTGSEFGWFNDFDQTYCTIQEGPGLKEDYRINISDKEMAMIFTMRKEEDESDLYADLGELPECSAVGWRRERWSGGGAAWPPPVEAINCLP*YIYTHIYIQLILISV*
		CDS	ATGGAAAAAAACTGGTCATCAGACACAACCCTCCTTATTGATCTCAACACTAAACCCTCCATGCACAACCCTACAGACACTCAGGCGCATGAGCTGATCCAGGAGTTAAATAGGATGAAATGGGAGAACAAGAAATTGAATGAAATAGTTGCAAATTTGTTGACGAAAAGGGAATCCGGAGATGAAGTGATGTTCAGCTCGAGGAAAAGGAAAGCTAACGAAGTCGAAAACTGTGGCAACCATACAGGTTCCGCTCACACCACTTGCTGTGATGAATGGTCACCTAGCAGGCCTTATAATGAGATCAAATCAAGTGTCTCACGAGTTCATGTCCGAATCGAACCATCTGATACGAGCTTAGTTGTGAAGGATGGGTACCAATGGAGAAAATACGGACAG…
SbWRKY52	evm.model.contig265.9	Protein	MAKESKITSTSSSNIRRGATAKRVVSVPIKNVERLKLKGNQIGSPPSDSWAWRKYGQKPIKGSPYPRAYYRCSSSKSCPARKQVEISRVDPTMLVVTYSSEHDHPSPDFRHNYHRPVAAVSEEDFEEEDDEDDDEDYLEKLRVNEVVEAPSHEITSTVSDQGPLVTGSEFGWFNDFDQTYCAIQEGPVLTEDYRINISDKEMAMIFTMRKEEDESDLYADLGELPECSAVGWRRERWSGGGAAWPPPVEAINCLP*
		CDS	ATGTCTGAATTGGTAGCTGACATGGAGGATTGGAGTTTGCAGGCCATAGTGAGAGGATCCAGTGGTGATTATGGAAAGAATATTGCTGATATGAACATGGATGAGGATCAGAGTTCGTATTTCGACTCCTGGGCTGCTCACCAATTCGATCATGATTTTCTTGCCAGTTTTCCTGATATTTTCGAGGTTTCAACTGGTTCCAGCGAGGAATTGGAGGAGCTTTACAAGCCGTTTTACCCGGCGTCGCGTTCTGTTGCTGAGATTCAACAACAGTTGCAGGAAAATGTTGTCGAAGATAAGCAATCTCATGATCAATCACCAGGGATTACTAGTTCCGTTGCCAGTGTTACAGCTGCCTATACACCAAAATATAAGAAAAGAAAGAATCAGCATAAAAGA…
SbWRKY53	evm.model.contig305.439	Protein	MAVELMPGFSFTSKMEVSAAQEAAAAGLQSVEKLMRLLSHSHHHNFQEQPSSAVDPNAAADYQAVADVAVNKFKKFISLLDRTPRTGHARFRRGPVSGSPPHPQKTEPAGPSSQTPKTEENNAPASRIYCPTPVQRLPPLPTPHHHQQLVKTGSIERKEASTTINFASPATSFMSSLTGDTDSLQPSMSSGFQITNLSQVSSVGRPPLSTSSFKRKCSSMDDATAKCGGGSSRCHCPKKRKSRMKRVVRVPAISMKMADIPPDDYSWRKYGQKPIKGSPHPRGYYKCSSVRGCPARKHVERALDDPTMLIVTYEGEHNHAISNTEAPALVLESS*
		CDS	ATGGCGGTTGAACTACTCGGCTACCCAAATCACAACGAGCAAATGGCGATTCAAGAAGCCGCCTCAGCCGGGTTGAATTCCATGAAGCATTTAATTCGAGCAGTTTCTCACCAGCAGCAGCAGCAGCAGCTTGATTGCAGAGAAATCACCGATTTCACCGTTTCCAAGTTTAGAAAGGTAATTTCCATTCTCGACCGAACCGGCCACGCCAGGTTCCGTCGGGCGCCGGTTCAGCCTCAACCTCTGTCGCCGGAGTTGACTCTGGTTAAGTATCAGGACGATGCCTCAGGCTCAACTCAGCCACAAAATCCGGCTTCTAGAGTTTACCAACCGCAACCACTGAGCCTGTTCTCCCTTTCTCCTGCTTCAGCGGCCGCCCAAACTCCGGCTGCGACTAAG…
SbWRKY54	evm.model.contig600.176	Protein	MEEKQKETTQGDDDSRKKLAFSDQMMMLPESTLFPSSAHHHHHHQQQQTGSLRFIDMLSFSDFRNPCSIFDDFLQNITAPTSNINIPKPPEYSEVVNTPATPNSSSMSSSSTEAAAPNDDQKRSTTTVGDEDEHEDEEKMSSKNKHELKPKKKKQKREREARFAFMTKSEIDNLDDGYRWRKYGQKAVKNSPFPRSYYRCTSTACGVKKRVERSSEDPSIVVTTYEGTHTHPCPVMPRGSFAFMPERPLFDGGGGFGVPQMHIHQPQPYFRHLTPSLQSFNSTTTAFPPLFQDMIRPFCPSSTARDDGLLQDMLPSQMLKGPDHDQ*
		CDS	ATGGAGAGTGCTTCATCTTCTTCTTCTTCAAGTCACGAACTGAAGATGGTTACGGACGAGCTTGCTCAAGGGATGGAGAAAGCCAAGCAGCTTCGCCTTCATTTGTGCTCGACATATCCCTCTCAAGCCGAGGACGTGCTTCTGCAGAGGATAATATCTACTTTTGAGAAGGCTTTGTATATCCTCAAGTGGAACGGACAAGCTAATGTAGAGCCTTCGATATCTGTGGATGGTAGCCCGAGAAAGAATTGCGATTATGGAGATACGTCTAAGAAGAGGAAGTTGCAGCCCACATGGATAGAACAAGTGAAGGTTAACTCAGATAATGGACTTGAAGGACCTAGAGATGACGGATATAGTTGGAGAAAATACGGGCAGAAAGACATTTTGGGATGTAAA…
SbWRKY55	evm.model.contig227.35	Protein	MTVDLMPGYTFASKMDESAAQEAAAAGLQSVESLIRLLSHSHQEPSPAAAAAADVAVDKFKKFISFLDRTRTGHARFRRGPIPNPQPAKTEPVAEPSLRPPKTEEKDPASRVYCPTPIQRLPPLPHHHQLIKNGPLDRKEPSATINFASPANSFMSSLTGDTDSVQPSMSSGFQITNLSQVSSAARPPASFKRKCSSMDDTTAKCGGGSSGSRCHCPKKRKSRLKRVERVAAISMKMADIPPDDYSWRKYGQKPIKGSPHPRGYYKCSSLRGCPARKHVERALDDPTMLIVTYEGEHNHAHPNNDAPAPVLESS*
		CDS	ATGGGGTCAATTAGGCCAATAGAATCTGGTCAACTAGTTCACACCAACAACTTGCAAGGAATCATGAGCAATATCACATCTCCACCCAATAAGAGAGCTAGGGTTTCTGTTAGAGCAAAATGTGAAACTGCCACTATGAACGATGGATGCCAATGGAGAAAATACGGGCAGAAGATCGCGAAAGGAAACCCTTGCCCTCGAGCATACTATCGTTGCACTGTTGCCCCAGGCTGCCCGGTCAGAAAACAAGTCCAGAGATGTCTGGACGACATGTCAATACTGATCACGACGTACGAAGGAACACACAATCATCCACTGCCAGTAGGTGCCACTGCAATGGCATCAACAACATCAACTGCAGCTTCATTCATGTTGTTAGATTCAAACAATCCATTTGCA…
SbWRKY56	evm.model.contig155.221	Protein	MMVPQSSFSMANNNTSLLDDHHKGSLGFIELSSVQDFNTSSSAFDEFLRDIISDSAALIQAESNHEMPPPSAAPEYSEVVNTPATPNSSSISSSSTEAAPNDDLKKNQPFYEDEDLEDDEEENQEKTKKQLKPKKKNQKRQREPRFAFMTKSEVDHLDDGFRWRKYGQKAVKNSPFPRSYYRCTSTACGVKKRVERSSEDPSIVVTTYEGTHTHPCPITPRGSYGILPETATFGGRGGGGGSSSLLLCLQCFIINNNNNPIFTT*
		CDS	ATGGAAAAGGTTGGATTTTCAGACAGGAAAAGAGTGATCAATGTCCTAACAGAAGGAAGGGAGCTTGCAAATGAGTTGAAAAGACTTCAGCCCTCCACCACTTCAATAAAATCTTACGATGCTTTAGTAGAAAGCATACTTTCTTCTTATGAAAATGCCCTCTTAGCTCTACTTACAAATGCCGATTCTCTCACCAATTTGTTCGAACCACCAATTTCAATCGAGGGTTCCCCCACAAGTGAAGGGTCCAACCAAAATTCCAAGGATCAGCTCCACAAATCCAAGAAAAGAAAGACATTGCCAAAATGGAGTGAGAACGTTCGTGTATCCTCAGGAATAGGGTCAGAAGGGCAACTTAATGATGGCTATAATTGGAGGAAATATGGGCAGAAAGATATT…
SbWRKY57	evm.model.contig564.82	Protein	MEHSFDHHTMILNSFDDEVLTVDHKEKRVVSEMDFFAEKKTKKKNRDENDTEMIKKENEQAGNLLNLNLIRTDLNLLNNNTALSDNPTMDNSTDMQFVVLKAELDRMNTENEHLRAILEQINDKYYSLKMHVMSLLQQQHNPNSLDEHKIISNAVGEEETQRFLIPKRFNDKDKDCSSSPLCSEEMHKNSKIEREESSEKSFREWIPNRVGEDETHNSSKDFDHQAAEAAMKKARVSVRARSEAPMILDGCQWRKYGQKMAKGNPCPRAYYRCTMAVGCPVRKQVQRCAQDRSVLITTYEGRHSHPLPPAAMAMAAATTSAASTLLAGSMPSADGVSQNPYPQHMATLSATAPFPTITLDLTNNTQNPNPNSLMHSPQPMFHAPFLSHQSNANSSQEIV…
		CDS	ATGTTGGAGGCAGAATATGATGATGTCTTTACAACTCAATTTCAAATGCCTTCAACATTTCATGGGGCCATTCCAACTAGGGTTTGTGATGATCAAAATGGCAGTAGCAAAAACGGAACGAGAATTGCTAGGAGCAGAAAAGCGAGTTTTGGACAGCGATTTGCCTTCCAGACGAGGAGCGAAGAGGACATACTAGATGATGGTTATCGCTGGAGAAAATATGGTCAGAAATCTGTCAAGAATAGCAAATTCCCCAGGTCTAGCTTCTTCACCTTTTCATCTTAA
SbWRKY58	evm.model.contig564.22	Protein	MRHNNSHLDVKQDDNSRDHSTLCQKQNSDNHTSKLDEVSPAIKQEPCDLQQRQSSEAPHNVPETHEEASTLSCKNETQKDSDKLVQKPSSDPGIPEQEPNTPLVSHLMGDCPKIPKDEPVDLHLRQSSESGVKTSVCAGERTSSVKREVVRGTSLPVQNFKWVPVLLSDKQNPTQPTQPEKTSEKLQPRRNPHLGGVSSRSDQITVPSSLSQKICTVPKEQPQANNSQPKQCLDAGNHALLSKEEEATNTEGESVSPSLVQMSSSSIGVPIPQPGQGNYIYSTKFEKVEKLQPRRNPDPVVQESQSGAENNLSKVLERQLGAESSQSKVTDRGSDDGYNWRKYGQKLVKGNNFSRSYYKCTYPNCQAKKQVERSHDGCKTEVNYIGNHHHEKPQQSSQV…
		CDS	ATGGAGGACGATTGGGACCTTCACGCGGTGATTTCGCCGCTCTCTGTTCTCGGAGATCTACCATCGGAGCAACACCAGCAGCAAATAACGCAGCTCCGGCGAAAGCCACCGTCTTTTTCTGTTTCAGATGTGTCGAAACCACATAATCCCACCCCGAGGTCCAAAAGAAGGAAAAATCATTTGAAGAGGGTTTGCCATGTTGCTGCTGAGAATTTATCTTCAGATATGTGGTCTTGGAGAAAATATGGGCAGAAACCCATTAAAGGCTCTCCATATCCAAGGGGTTATTATAGATGTAGCACCTCAAAAGGATGTATGGCGAGGAAACAAGTGGAGCGGAATAGATCCGACCCGGGAATGTTTATAGTTACCTATACATCGGAGCACAACCACCCAATG…
SbWRKY59	evm.model.contig106.19	Protein	MEGRFDDEHEEDSTTTPPPENTADSPFSGEEAAEEVYTPSPKKSRRGAHKKVVTVAIGDGDGFRSKTEVYPPPDSWSWRKYGQKPIKGSPYPRGYYRCSSSKGCPARKQVERSRLDPTTLLVTYSCDHNHPLPTTTTKNHHHHHHHLLHNNPPPAKSETTCPVPASFPAEECAASADQPEIKPADSGFSELAGEFGWLCDVGSTMMDGTTLVGPTWAQADVEMFMPIGEEDKLLFGDLGDLPESSVVFRRCRVEAPCCGGTG*
		CDS	ATGGATGCACCTACTAAGTCACCACCTCCCACCATTCAGTTTCCGGTCAGCCTCGGCAACCACCGTGAGGAGACCGCCAACGGCAAACGGAAAGTCATCGATGAAGTGGATTTCTTCTCCGACAACAAGGACCATGGTGACGAGGAAGAAATGGTCCGCCTTCGAGGGTCCGATTCAGCACCGGATTTCAAAGTTAATACCGGGTTGCGCCTTCTTACAACGGCGAACGTGGGTGTGGATGAGGATGGGACCATGTCTTCCATCTCCGAAAACAAAAGATCAAGGAGTGAGGTAGCCTTTCTTCAAGCTGAAGTGGAGAGAATGAGTTCGGAGAATCAACAGTTGAAGCAGATGTTGAACCAGGTGACGAATAACTACACTGCTCTTCACATGCATCTC…
SbWRKY60	evm.model.contig28.20	Protein	MGESVGDAEMAPKSKPTIMVPPRGSMGLLFANGFSPGPMTLVSSYFPEQSPFSFSQLLAMASPLTPNPGFLPAYESGKEEKQLQFSDVESMNPLFMVPPGLSPSGLLNSPAYMPPLQSPFGMSHQQALAHVTAQAALSQSFKQMQAEYQHSSSTDFGEAVANPSSSIQTEASTQPTNPLPREQEVAKKESPEASQSEKRSAYSGGDKPASDGYNWRKYGQKHVKASECPRSYYKCTHLNCPVKKKVERSEITYKGQHNHDPPKPNKRDRDSCVSDRPTNSQVKPVSSSQSQAEAERINEGIMVNSEPANSQVTSQQSSEHHPAAGLSDNMKNSAIVVNEVDPIEPIAKRRSLDVGQSMPASSHQAASDTKIVLQTRSEVDLLDDGYKWRKYGQKVVKGN…
		CDS	ATGCGGCATAATAATAGTCATCTTGATGTCAAACAAGATGATAATTCGAGAGATCATAGTACCTTATGTCAGAAACAGAATTCTGATAACCATACATCAAAGTTGGACGAGGTCTCTCCAGCAATCAAACAAGAACCCTGTGATTTGCAGCAGAGGCAAAGCTCTGAAGCCCCACATAATGTCCCAGAAACCCATGAAGAAGCAAGTACTTTATCCTGTAAGAATGAAACACAGAAGGATTCAGATAAGCTGGTTCAAAAACCAAGTTCAGATCCAGGCATTCCTGAACAAGAACCTAATACACCTTTAGTCTCTCATCTTATGGGAGATTGTCCTAAAATCCCGAAGGATGAACCTGTTGATTTGCACTTGAGACAGAGCAGTGAGTCTGGAGTAAAA…
SbWRKY61	evm.model.contig509.284	Protein	MEELIKVITGGRRRSSEEDEVVDQLFHDLSPNEQAAAAAESHFAPTIQDIENAVSYTNYENGMHASFHHEAAKYSEDESLIMKNRSISRSNEVNDKYSLRINKCGMADDGYKWRKYGQKWIKNSRNPRSYYRCTNPRCSAKKQVERCSEDPDSFIITYEGLHLHYTFPFLFLADHHHLQLHPLPHPPIKKHKPSTSQPHTSFALQDADHDHDHNMSQQGLLQDVVPFIFRTPT*
		CDS	ATGGAGCACTCATTTGATCACCACACAATGATTCTCAACTCCTTTGATGATGAAGTTTTGACAGTGGATCACAAGGAGAAAAGGGTTGTCAGTGAAATGGATTTCTTCGCGGAGAAGAAGACGAAGAAGAAGAATCGTGATGAAAACGATACTGAAATGATCAAGAAAGAAAATGAACAAGCTGGGAATCTACTCAACCTTAATCTAATTAGGACTGATTTAAATCTTTTGAACAACAACACAGCTCTCAGCGATAATCCCACCATGGATAATAGCACTGATATGCAGTTTGTGGTACTAAAGGCAGAGCTTGATCGTATGAACACAGAAAACGAACATTTAAGGGCAATCTTAGAGCAAATAAACGACAAATATTATTCGTTGAAGATGCACGTTATG…
SbWRKY62	evm.model.contig509.85	Protein	MKKVEQDKSFFSWDYEHKSNIDDDFSKYKSSFPHASFPLSPPSLLLDSPLALFASSNVLPSPTTGNFAGRFSDFSLPSQTRPSDSSSSMFSSSAVMNSTEEFRKQEDDVSEIQTTKKQEVSEPSSQYVRDHQKKSEDGYNWRKYGQKQVKGSENPRSYYKCTFPNCPTKKKVETNLDGHITEIVYKGSHNHAKPQSTRRSSSNSFHNPMYNQMNLENSTTTENSSANSFGEEDLEQGSSMSNSNDENEREAKRWKGEDENEGVSATGSRTVREPRIVVQTTSDIDILDDGYRWRKYGQKVVKGNPNPRSYYKCTSNGCPVRKHVERACHDLRAVITTYEGKHNHDVPAARGSGGYAMVRPNTAIRPSAISAHISKGVSFPNPTRLQNHTPYALQTMDNM…
		CDS	ATGGAGGAGAAGCAAAAGGAGACGACACAAGGAGATGATGATTCAAGAAAAAAGTTAGCATTTTCGGATCAGATGATGATGCTTCCAGAAAGCACTCTATTTCCATCGTCAGCTCATCATCATCATCATCATCAACAACAACAAACTGGATCTTTGAGGTTCATAGACATGTTAAGTTTCTCGGATTTTCGAAACCCTTGTTCCATTTTTGATGATTTCCTGCAGAATATTACAGCCCCCACCTCAAACATTAACATTCCAAAGCCGCCGGAATATTCCGAGGTGGTTAATACTCCGGCGACGCCCAATTCCTCTTCAATGTCTTCTTCTTCAACAGAGGCGGCAGCTCCCAATGATGATCAGAAAAGGAGTACTACTACTGTTGGTGATGAGGATGAG…
SbWRKY63	evm.model.contig509.32	Protein	MASSSCTAPPTHTLADRNRVISELTRGRDIADQLRLMLHESPADRRGAASELPAQINLVGRIMDTFTHSLSMLLAPGADSDEVFPEVVNSVALKSEDSGDSCKTPATKDRRGCYKRRKTTESWTNDTTAMVDDGHAWRKYGQKTILHSKYPRNYYRCTHKFDQGCHASKQVQQIQEEPPLFRTTYLGRHTCNTLLKSPHRIIIDPPAQDSSVIWSFQSHDGPAHKAENKFVLDSSHVQAGIKQENEEDYNNSVMKPSSLLSDRDYYMSSELTSVVFDASNDHHLGGFSSGSDHGDVISCTASTHSTVDMDLMVGSDFDDFLDHEFGSL
		CDS	ATGACAGAAACGAAGCTATTAAACACTATTCCAATGGAGAATTGTCCATTGGAATTAATGGAAGTGAAGAATGCGGTGAAAGAGCTATCTGTGGGAAGGGAACTGGCGAAGCAACTCCAAATCCTTTTTAATAATGGGTCTTCGTCGTCATCTTCTTCTTCTTCCTCTTCCTCGTCTCGTGAACTCTTGCTTCAGAGAATCCTTAGTTCGTTCGATCATGCACTCTCAATGCTCACAAATACTCCTCCTCCTCAAGCTGTCGTGGCCATGTCAGATTCGCCCCGTTCACTCACCGGAACTGATGATTCCGATCCCGACTTCAAGGATCAGGCTTCTAGGAAAAGAAATAAGAGAGTGGCACGTTGGAGTGAGAAGATAAAAGTGAGTCCAGAACGAGGA…
SbWRKY64	evm.model.contig300.258	Protein	MCENPTYDVIFGRRLDTFATVVMEIEEKEKIVISKPVACRPRIPNLKSLSEFFSGAVNASSPSPPAFSETGVAVIRPKTVRFNPANNSDMLGADVRDSPKSNVTCNVVYKPIAKLVSKTSVTLLANLGAHVITPTQEVDEVGAHIQPPNQVDNQTDLTSQFLNPRSEQTANARLKNCEEDIKFLLPANTRDRPSYDGYNWRKYGQKQVKGSEYPRSYYKCTYPNCPVKKMVEKTLDGQIAEIVYKGQHSHSKPQSLNHTPFDGDAQKPAYGATQKEEINCLTSHQDEIVKDNEGRSENKNVNESSASVFYDAPPTHHPVASAACNGGPSTSYNSLGPGGECEEVSEFVEAEGDEFKNKRMKRDDQLLKASSVMEASSEPQIVVQNNAGSSTIGDGFRWR…
		CDS	ATGGACTCCTCGACTAGATCGCCGGAGCCGCCTCCCACCGCCCTCGATCCACCTGAATACATTGGCCATCATCGGAGAGCCATTGATGAAATGGATTTCTTCGCCGGTGATCGCCGCTCCCCCTCCGATAATAATTCTGCTCTCGAACCCTCCGATTGCAACGTCAATACTGATTTGCTTCTTCTGACGTCAGCAACCAACGGTGATGAGTTATCTTCCAAGACGGTGCATGAAGTGAAAAGTGAGGTGGGAGTTCTGAAAACTAAGCTCGAGAAAATAAGCATGGAGAATCAAACTTTGAAGGAGATGTTGAATCAGGCGACGAGCAATTACACTGGCCTTCAGATGCATTTTCTTACAATGATGCAACAAGGCAAGAACAACAGTGAGCCTGTTTTG…
SbWRKY65	evm.model.contig126.253	Protein	MEEVESGNSAAIESCYRVISLLTQPQTQNHYRNLAEQTGDAVRKFKKVVSLLNSSCGHARVRKVKKFQTPFPQNMFLDNPMDDQHPKPRQLLRIDPVENNPVQEFGPSIKSALTLGNPSLELSSHGNGLPQLAHQTPLPNYHFLQQQRIQLQQQQLKQQSEVMYRRSNSGISLNFDGSTCTPTMSSTRSFMSSLSVDGSVALDGRSFHLIGSSRSADQSSYHHKRRCTGRGEDGSVKCGGSGRCHCSKKRKNRIKRSIKVPAISNKLADIPPDDYSWRKYGQKPIKGSPHPRGYYKCSSMRGCPARKHVERCLEDSSMLIVTYEGQDHIEPLHLTLLSSVELA*
		CDS	ATGGACTCCTCGACTAGATCGCCGGAGCCGCCTCCCACCGCCCTCGATCCACCTGAATACATTGGCCATCATCGGAGAGCCATTGATGAAATGGATTTCTTCGCCGGTGATCGCCGCTCCCCCTCCGATAATAATTCTGCACTCGAACCCTCCGATTGCAACGTCAATACTGATTTGCTTCTTCTGACGTCAGCAACCAACGGTGATGAGTTATCTTCCAAGACGGGGCATGAAGTGAAAAGTGAGGTGGGAGTTCTGAAAACTAAGCTCGAGAAAATAAGCATGGAGAATCAAACTTTGAAGGAGATGTTGAATCAGGCGACGAGCAATTACACTGGCCTTCAGATGCATTTTCTTACAATGATGCAACAAGGCAAGAACAACAGTGAGCCTATTTTG…
SbWRKY66	evm.model.contig507.57	Protein	MQETGHQPTFSTHASKKRKMSERVVVAVKIGENEKKQQRNEGPPSDCWSWRKYGQKPIKGSPYPRGYYRCSTSKGCSAKKQVERCKTDASMLIVTYTSSHNHPGPDFSLHTKQKQDYKEMSSLKEEEEEEEGEMGSEDQFQYSQSPFNSTQDQSIVKQEESPFQESLETANVVCSEDPKPFCDDSVGLSSLLKTEENDFFDELEELPTSSFFTAFMRSSFCGERIAANHS*
		CDS	ATGGGTGGGACTACTGTGGAGGACGTCGCCGGCCAGGCGCCGAAACCGAAGCCGACGATCATGGTGCCGCCGCGTGGCTCCATGGACTCCCTCTTCACCAACGGGCTGGGTGGTTTTGGATTCAGCCCGGGCCCGATGACGTTGGTGTCCAACCTTTTCTCCGATCACGGCCCGTTTTCTTTCTCTCAGCTCTTGGCCGGTGCGATGGCGTCGCCGATGGCGGCGAAGCCTGGGCTCCTGTGGGCTGATGATTTTGGGAAAGAAGAAAAGGTGGATGATTCCTTGGAAGATGGGCAGAAGGAAGAGAGTGGTGGTGGGTATAAACGGAACAGGCCGATGAATTTGGTGGTGGCTCAGCCGCAAATGCCGCCGGAGAGTCTGAGTCCGCTCTTCAAGTTT…
SbWRKY67	evm.model.contig507.289	Protein	MSSTSFTTLLTSNHPATSSSSAAAGLGDRIAERTGSGVPKFKSLPPPSLPISPPSAASPSSWFAIPPGLSPAELLDSPILLSSSNILPSPTTGSFPIQGFGWKNNSDDGIKSEQKRFSDFSFQTHKPLSSYNLGEETWGYLESTEKSDTKSEVNQTQSFSPEISAIQTNDQSSSNLQMEYNQHNHSSLRENRKSDDGYNWRKYGQKQVKGSENPRSYYKCTFPSCPTKKKVERSLEGQITEIVYKGNHNHPKPQSTRRSSSSSSASSAVLNQSYTAQFNETPDNSSVATPENSSISIGDDDLEQSSHKRDDIDEEEPDLKRWKGEVESVGGIGNRAVKEPRVVVQTTSDIDILDDGYRWRKYGQKVVKGNPNPRSYYKCTTPGCPVRKHVERASHDLRA…
		CDS	ATGGCAGATTTGATTGGTTGTAGAGTTGATCATGAAGAGAGCATAAATATTAATGAAGCTTTAATAAAGGATGATGAAGTGAAACCGACGTCGACGAAGTCGGAAATGAGAGGAATCAGAGAAGAAAACATGAGATTGAAAACCCTTCTTCAACAAATCGAGAACGATTACAAGAGTTTACAAATGAAGTTCATAGATGTTTTTCATGAACAAGAATCCAAGAAAGATGGGAGCTCATATTCCAAAAGAGTTGATGATGATGATGATGATCAAGATCAAGATCAAGAACTAGTGTCGCTTCGCCTTGGAACGAGCCCGACTCATCATGATTCCAAGAAGGTTATGGCGTGTGATGATCGTTCTGGAATTCATAAGCTCGGCCCCGACTACACTAGTCAT…
SbWRKY68	evm.model.contig559.184	Protein	MDAPTKSPPPTIQFPVSLGNHREETANGKRKVIDEVDFFSDNKDHGDEEEMVRLRGSDSAPDFKVNTGLRLLTTANVGVDEDGTMSSISENKRSRSEVAFLQAEVERMSSENQQLKQMLNQVTNNYTALHMHLISLMQQHKQHHTDQTGGGSEEDHQNGLLVPRQFMDLGPANPTNNDEPSLSSPEGRASRDMPPTPDKDVVGADEPSPDNKPQKSGHSPRSVDQATEATMRKARVSVRARSEAAMITDGCQWRKYGQKLAKGNPCPRAYYRCTMAAGCPVRKQVQRCADDKSILITTYEGNHNHPLPPAAMGMASTTSSAARMLLSGSMPSADGLINSNFLARTLLPCSSSMATISASAPFPTITLDLTQTPNPLQFPRLPTNQFPLSFLNPSQNMGA…
		CDS	ATGTGCAGTGAGTTCTTGAAGAGGATGGAGAATTACCAAGGCGACTTAACCGACATACTTCGAGCAACCGGCGCCACTCCCGTGGCAGACGGCGGCGCCGCCCTGCCGGAGTGGCAGTTCCCGGTCAATCCAACGAGCTACTCCACATGCCCGGTTGATGATTTCGGCGACCCGTTCATCCACTTCAGAGATCCACTTCTCCACGACATGAATGCCCCGGTTTCAGGGTTTTTCCATGGCTCAGATGTCAGAAAACCTAGCGTTGACGATGCTGATCAAGGGTTCCCCAAGATTGACCTCCATGATGATGATCGTGATCAGACCAAAAGACCGCCCAATATTTTCTCACGGATGCTGCAGATCTCTCCCACCACCAAGGTGGTGGCTGATTCTCCGGCG…
SbWRKY69	evm.model.contig455.123	Protein	MVLIYLSFFKGKQLFCSKCWLGKFIYSWNSLLLLQAEPSPTTGSFFKPQLMQGSGENAALALEKKFSGGSTYDDITSTNFEFRFHTGVSSSSGLSSTGMSLPVGLNRNGSVIHQDPWYSQSAAPSSLASQSLAVGTHDSSVYNTIDESNQGGQSNQGIQASSSEHKDSTSSVSADRTSEDGYNWRKYGQKLVKGSEFPRSYYKCTYPNCEVKKIFERSPSGQITEIVYKGSHDHPKPQSSRRNNPGALLAIQEDKPERGVSFTGQEDKLNTNNMEHNGSPVLSPLQANEEGIDGSGPQFQGINDDVEDDDPFTKRRKLEDGIDVTPVVKPIREPRVVVQTLSEVDILDDGYRWRKYGQKVVRGNPNPRSYYKCTNAGCPVRKHVERASHDPKAVITTYE…
		CDS	ATGTCTGAAGATTTCACAGAGTTTTACTACCGCCAACCGTTTCATGACGCCACCACCACAGCCACCGCCACCGCCGCCTTCACTTACTCCGGCAGCCATTCCACCGCTTATTCCCACGATCTGTCGAGCACCTTTTCAGCTGATCAATCTACAGCGCACAATATGAACCTACAAATGTTTGATCCTGCTAATTACCTGAGCTTCACTGAGTTCCTGCATGGATCCGCCGATCAAAGCTCATTTCCGGGGGGTTTTGGCCTGTCGTCCTCGTCTTCCGTGGCGGTGGCAGGCGGCGGCGATACCAACCCAGCCACGCCTAATTCGTCGATTTCCTCGTCCTCCACCGAGGCGGCTGCAGGCGATGAAGATTCCGGCAAGGGTAAGAAAGAAGTGAAGGAT…
SbWRKY70	evm.model.contig455.239	Protein	MHLDSEQPGNAATSDPIWSNGNMVGGWKQDNLEVTSSAQLGQEFSNGTATTLQAQSGAPFESGDGVDASTTFSNDDDEEDRATHGSVSLGFDGEGDERIETYAPEMSGATRAIREPRVVVQTTSEVDILDDGYRWRKYGQKVVKGNPNPRSYYKCTSAGCNVRKHVERASHDLKSVITTYEGKHNHDVPAARNSAHANSGGSSTLSTQQAPSSSHIHRPEPSQMRGSSPWFERPSMASYGLPPGRPQLGPPGGPGYGFGMNQAGLASLGLAGLGPNQGKLPMLPVHPYLGHQSQPMSNMGYMLPKGEPKSEPVTDNGLSSSNASAVYQQLMSRMPLGPQM*
		CDS	ATGGACAGCAGATTCAACATCCAGCAATTCGTTAACGAGCTCGAAGACTCCGAGAATTCTCCGGACAACAGCGGCGGCGATTCGCCGCGCTCCGCCGTCTCCACCGATGCCAAGATCGCCTCCACTTCCTCTTCCAAAAGAAGTAGGAGAGCCGTACAGAAGAGGGTGGTGTCAGTGCCCATCAAAGACGTTGAAGGATTAAGGCTGAAAGCTGATCATATGAGTGCTCCACCGTCCGATTCTTGGGCCTGGCGAAAGTACGGCCAAAAGCCCATTAAGGGATCCCCTTATCCCAGAGGATATTATAGGTGCAGTAGCTCCAAGGGATGTCCTGCAAGAAAACAAGTGGAGAGGAGTAGAGAGGACCCCAACATGCTAATGGTCACATATTATTGCGAA…
SbWRKY71	evm.model.contig455.240	Protein	MGGFDDHVAIMGDWMPPSPSPRAFFSSLMSDDIASRPAMDSDSGNRSVTDFPGPEQHGNMGNTNDNDQSEARIEGDETSNSNALCEPKLSSRGGLMERIAARAGFNAPRLNTESIRPADISKKPEVRSPYLTIPPGLSPTTLLDSPVFLSNSLDTSFIAVDPDKGKENNFEDINSSSFAFQPVADSASFPYFDAANKPFASFGNSVHSETSVSRQSIEPPKIDSLNSNVVFQEANFSKPNNASSNLLPEQIHNSVGGSDNSPSFDEQHDDGDQRSSGDPSGGGGSSTADDGYNWRKYGQKHVKGSEYPRSYYKCTHTSCPVKKKVERSHEGHITEIIYKGAHNHPKPPPNRRSTLGSLNTHGDMHLDSEQPGNAATSDPIWSNGNMVGGWKQDNLEVTS…
		CDS	ATGGTCGGAGAGGGAAGGTTAGTGAAGAAAGAAGAAGAAGAAGAAGAAGAAATTGATGATGGTAATAAGGAGAACAAGAAAGGCAATGGCATAAGCATTGCAGAGAGAAGAGGTGCAAATGGTGGTTTCAAAGCTTCATGCATTATTAATGCAGCCCAGCCACCATATTTCACAGTACCCCCGGGCCTCAGCCCTTCTGCCTTGCTCGATTCTCCGGTCATGCTCTCCAATGATCAGGGACAACTATCACCTACAACTGGAACGTTTCATTTTGCTTCATCATCACGTAATGATGAAGAGAGGTCGTCGACGTCTAGGCTGAACCTCCTCAATGGCAATGGTACTGATACGATGGGAGGCCGGATCGAGGAGGCTTCTGAGGTTGTCACCATTCATAGA…
SbWRKY72	evm.model.contig455.495	Protein	MDRGWGLTLDNSDQVRLFGNKPVFGVDSSPRLDHRSNGLIMFPVNSRGKEDQAAAALSSPERAVLGEVDFFAEKKRPVSAVVKKEESHAQASTCREFDVNTGLQLVIANTGSDQSSMVDDGMSYDAEDKRAKNEMAQLQVELERMNSENQRLRGMLSQASNNYSALQMHLVTLMQQNSTTDCTQEQEIVERKLSEEKKENEGGLVPRQFLDLGRSGEQSNNTSSSEERTVSGGTPPKKRSSTGRDESPESQGWGPQKLPKLNPTAKPLDQTAEATMRKARVSVRARSEAPMISDGCQWRKYGQKMAKGNPCPRAYYRCTMAVGCPVRKQVQRFADDRTILITTYEGTHNHPLPPAAMAMASTTSAAASMLLSGSMPSADAMMNPNFLARTILPCSSNMA…
		CDS	ATGGATAATCTTGAAGATGGATATAGATGGAGAAAGTATGGCCAGAAAGCTGTGAAAAATAGCCCTTTTCCAAGGAACTACTACAAATGCACGACCCAGAAGTGTAGTGTGAAGAAGCGAATCGAGAGATCATCGGAGGATCCATCAATGGTGGTGACCACCTATGAGGGTAGACACAACCACCACAGCCCCGCCACTCTCCGGGGAAATTCCGGCATGTTTCTGCCTTCTCTACTCTCAGTACTGCCACAGGTTGCATTCCCTCAAAACTTTGTTTTTCCCACTAATAATAATACTCATCACGACATGAATTCAAATTCCCCATTTTTCACACTTCCAATTAGCCCACACCCTCATCAATTCCCAGTTGATCAATGCAGCCCTTTTACCAACATGGAT…
SbWRKY73	evm.model.contig64.395	Protein	MDSRFNIQQFVNELEDSENSPDNSGGDSPRSAVSTDAKIASTSSSKRSRRAVQKRVVSVPIKDVEGLRLKADHMSAPPSDSWAWRKYGQKPIKGSPYPRGYYRCSSSKGCPARKQVERSREDPNMLMVTYYCEHNHNTPANLLALGEGPLIHNTEFGWFSDFECTSGTMLESPMLIEDRITTDNEMAMIFTMREEDESLFADLGELPECSTVFRRGMAQREAEQRRPSLATTS*
		CDS	ATGGCCGACGAAGAAGACGAATACGATTCCCCACCGTCTCCGAGTACCAGCAGTGATGGTGAACGGCAGAGTAGCCCGCCGCCTGAGCCGGAGCCGCAGCCGCAGTTGCCACGAATAGATATTCCGCCGGCGGTGGAGGTGTTTTACCCATCTTCACAGGCGTATTTAGAAAGATGGCAATTTTTGCCTCGCTCAGAGTTCCAGGTTGAGTATCAACGTCTATCTTCATCATGGAAGGTTCGAGTGAGTCTGAGGAGATGGAATCAGCATTACCTTCTTCGTTATCAGCTTAAGATCCAGACGAGAGAACAACGATCTGGATCATCGCTTATCTGGTTCGGTCGACTCAATTCCCCTGATTTTCCTCTGTATCAGAGGCGCAAACAGTCAGATCGGCCG…
SbWRKY74	evm.model.contig64.324	Protein	MSEDFTEFYYRQPFHDATTTATATAAFTYSGSHSTAYSHDLSSTFSADQSTAHNMNLQMFDPANYLSFTEFLHGSADQSSFPGGFGLSSSSSVAVAGGGDTNPATPNSSISSSSTEAAAGDEDSGKGKKEVKDQTLEDAEDESSKKECKAKKKGGSEKKQRQPRFAFMTKSEVDHLEDGYRWRKYGQKAVKNSPFPRSYYRCTTQKCPVKKRVERSFQDPSVVMTTYEGQHNHQVPATLRGTIGAAAGVFSPSMLAQPLMPPEASSFHQQLFSQMPHQYYNYGGGGGGGDK*
		CDS	ATGGCCGACGAAGAAGACGATAACCATTCCCCATCGGCCCCATCGTCGAATACCAAAGTAGACGCTGATGTCTCGTCCCCGAAGAATATTACGCCACCGTCGTCGAGTACCATCAGAGCAGTTGAATTCACGTCCAGTATTGCCAAATCTGAAGATCCGAGTAGCAGCGGAGCCGTGGAATTGACGTCGGAGCTGGAGCCGCATCTCCGGCGGCCAAGGGTAGCGGTATTTCTACCGTCGCGGGTGGATTCACCAACAGGTTCTTGCACGGAGATCTCAATTCAGTATGATCATAAGAGTTCATGGAAGACGCGAATAATAGTGAAAAGATGGGAGCAACTATTCGAATTAGAGTGTGATATGATGTCGATGCCCCGAAATTTTGAATCGTTTGGGTAT…
SbWRKY75	evm.model.contig64.136	Protein	MCSEFLKRMENYQGDLTDILRATGATPVADGGAALPEWQFPVNPTSYSTCPVDDFGDPFIHFRDPLLHDMNAPVSGFFHGSDVRKPSVDDADQGFPKIDLHDDDRDQTKRPPNIFSRMLQISPTTKVVADSPAAAQPRVLKAPHPPMLVPNDRSLISPNNSKSCLVESPTLQISSPRNTGIRRRKSQAKKVVCIPAPAPANSRPTGEIVPSDLWAWRKYGQKPIKGSPYPRGYYRCSSSKGCSARKQVERSRTDPNMLVITYTSEHNHPWPTQRNALAGSTRSQPSKTKSSPNSQSQKSANPKEEQKEMNTENMSLPTSSTPDTSVKEEMDQDFDQQLEIEEAEFDEGLPRGYKPTLPDSNQSHEDSFFADLGEIEGDSLDMLLFDGRDNKALDPFSFY…
		CDS	ATGTTCAAGGACTTGGAGCTGGATATGCGAAGTGAGAATGAGAGATTACCTGGAATAGCTTGGTCAAATCACCGGGATTGGGTTCGGGAACGTCGGCAACGTTTGACTGGTACGCCACCGTCGTCGAGTCCCAGCGGAGGTGCTAATTCTGAAGAGCCGAGTACCAGCGAAGACGTTGATGATACTAGTTCTGGAGCGGTGAGTAGACGGCCGCATTCGCCGCCGTATCAGCAGGAGCCGAATCTCCGGCGGCCAAGGTTATCGTTATTTCAGTGTGATATTGCGGCGAGAGCCCTACGGTTTGAAAATATCCGGTTTGGTGGAATTCTAAGAATTCTGGACGAACAGCTAATAGCTCCATGGTCAGAGCTGGAACCATTTCTACCATTGGATTCTCCT…
SbWRKY76	evm.model.contig247.6	Protein	MTETKLLNTIPMENCPLELMEVKNAVKELSVGRELAKQLQILFNNGSSSSSSSSSSSSSRELLLQRILSSFDHALSMLTNTPPPQAVVAMSDSPRSLTGTDDSDPDFKDQASRKRGYYRCSYRHANGCLATKQVQKSDDDPTIYEITYRRNHTCNTHADIGPVPDPQHENPNPIPLPENEPLFNIQTSLTVLTQDLDNHFNFSSSSSINPQNNPIYSYGNDILGNYNNPISTNDMSDNYGQLIPNLHNSDPEFGPIVEAITSSTNSPTIATDFPFGSSGFGPGFGFDNSRFYP*
		CDS	ATGGAAGAAGTGAGCAATCGGAGCTGCCAAGCTTTTCAGGGGAAGTTGAACGAGAATTCTAAGCTGTCGGACGAGGGGGAAGAAGAGAATCGAGGTGGACAAGTGGAGAAAAATGATGAACAGAGGCGACTGAGTAGTGATGCTAACAGTGATTGTGCAGTTGGGAACAGTTTAGCTGGAGAATTAAAAGCTTCTGAATCAGAAACCCTAGCCCCTGTGAAGCTGTCCGCCGGTGATTTCCCTGTCCATTTTGATGAATCTTCACACCACCTGTCCGAGGTTCCCGTGGAGTACTCTCTGCAACCACTATTGTCGGCTGAAGACTTGAAGGATCAAGTAAAACCTGTGCACGAGGAATCTTCAAAAGGTATAACTTGTCAATCTGCAGAAGTTCAGGTG…
SbWRKY77	evm.model.contig608.8	Protein	MTETKLLNTIPMENCPLELMEVKNAVKELSVGRELAKQLQILFNNGSSSSSSSSSSSSSRELLLQRILSSFDHALSMLTNTPPPQAVVAMSDSPRSLTGTDDSDPDFKDQASRKRNKRVARWSEKIKVSPERGIDRQLDDGYCWRKYGQKDILGAKHPRGYYRCSYRHANGCLATKQVQKSDDDPTIYEITYRRNHTCNTHADIGPVPDPQHENPNPIPLPENEPLFNIQTSLTVLTQDLDNHFNFSSSSSINPQNNPIYSYGNDILGNYNNPISTNDMSDNYGQLIPNLHNSDPEFGPIVEAITSSTNSPTIATDFPFGSSGFGPGFGFDNSRFYP*
		CDS	ATGGAGAATGCTTTCACTTGGGAATACGACACTCTGATCAACGAACTCGTAGAAGGGATGGAGAAAGCTAAGCAGCTTCAGTTCCATCTTTGCTCCTCATCTCGCTCTGACGAAGCTCCCGACTTGCTTCTGCACAGGATCATATCCTCTTACCAGAAGGCTCTCCTCATTCTCAATTGGAAAGGAGGGTCCGTAGCGGCAGCCCCACCACCTGAGCCTTCATTGTCCTTCGATGGAAGTTCCAAAAGCGACGAATTGAACATCACTGTGAGGGATCATCATCAAGAGCATAACACATCCAAAAAGAGGAAGCTGCAGCCTACATGGACAGAACAAGTCAAAGTCAACCTTGAAGGGCCCACCGATGATGGATATAGTTGGAGAAAGTACGGACAGAAA…
