# Supplementary material for: Genome-Wide Identification and Characterization of the WRKY Gene Family in Scutellaria baicalensis Georgi under Diverse Abiotic Stress
Source: Int J Mol Sci. 2022 Apr 11;23(8):4225. doi: 10.3390/ijms23084225 (PMC9029115; doi:10.3390/ijms23084225)
Supplement: Supplementary file 1 [file ijms-23-04225-s001.zip › ijms-1641968-Supplementary/Table S4-cis-element of 77 SbWRKY genes.xlsx]

## Sheet: Sheet1
Gene	starting position	End position	cis-element name	function
SbWRKY1	325	350	ABRE	cis-acting element involved in the abscisic acid responsiveness
SbWRKY1	841	870	ABRE	cis-acting element involved in the abscisic acid responsiveness
SbWRKY1	843	869	ABRE	cis-acting element involved in the abscisic acid responsiveness
SbWRKY1	844	869	ABRE	cis-acting element involved in the abscisic acid responsiveness
SbWRKY1	878	903	ABRE	cis-acting element involved in the abscisic acid responsiveness
SbWRKY1	88	113	CGTCA-motif	cis-acting regulatory element involved in the MeJA-responsiveness
SbWRKY1	876	901	CGTCA-motif	cis-acting regulatory element involved in the MeJA-responsiveness
SbWRKY1	1037	1063	LTR	cis-acting element involved in low-temperature responsiveness
SbWRKY1	273	299	MBS	MYB binding site involved in drought-inducibility
SbWRKY1	1268	1294	MBS	MYB binding site involved in drought-inducibility
SbWRKY1	1456	1482	MBS	MYB binding site involved in drought-inducibility
SbWRKY1	1064	1090	W box	/
SbWRKY2	1044	1069	ABRE	cis-acting element involved in the abscisic acid responsiveness
SbWRKY2	985	1010	CGTCA-motif	cis-acting regulatory element involved in the MeJA-responsiveness
SbWRKY2	1453	1479	LTR	cis-acting element involved in low-temperature responsiveness
SbWRKY2	341	367	MBS	MYB binding site involved in drought-inducibility
SbWRKY2	564	593	TC-rich repeats	cis-acting element involved in defense and stress responsiveness
SbWRKY2	1364	1393	TC-rich repeats	cis-acting element involved in defense and stress responsiveness
SbWRKY2	302	328	W box	/
SbWRKY2	309	335	W box	/
SbWRKY3	1069	1094	ABRE	cis-acting element involved in the abscisic acid responsiveness
SbWRKY3	748	774	W box	/
SbWRKY3	967	993	W box	/
SbWRKY4	489	514	ABRE	cis-acting element involved in the abscisic acid responsiveness
SbWRKY4	887	916	ABRE	cis-acting element involved in the abscisic acid responsiveness
SbWRKY4	889	915	ABRE	cis-acting element involved in the abscisic acid responsiveness
SbWRKY4	890	915	ABRE	cis-acting element involved in the abscisic acid responsiveness
SbWRKY4	487	512	CGTCA-motif	cis-acting regulatory element involved in the MeJA-responsiveness
SbWRKY4	206	235	circadian	cis-acting regulatory element involved in circadian control
SbWRKY4	323	352	circadian	cis-acting regulatory element involved in circadian control
SbWRKY4	759	785	W box	/
SbWRKY4	1104	1130	W box	/
SbWRKY5	607	632	ABRE	cis-acting element involved in the abscisic acid responsiveness
SbWRKY6	331	357	ABRE	cis-acting element involved in the abscisic acid responsiveness
SbWRKY6	332	357	ABRE	cis-acting element involved in the abscisic acid responsiveness
SbWRKY6	812	838	LTR	cis-acting element involved in low-temperature responsiveness
SbWRKY6	1351	1377	LTR	cis-acting element involved in low-temperature responsiveness
SbWRKY6	444	470	W box	/
SbWRKY7	323	349	ABRE	cis-acting element involved in the abscisic acid responsiveness
SbWRKY7	324	349	ABRE	cis-acting element involved in the abscisic acid responsiveness
SbWRKY7	144	169	CGTCA-motif	cis-acting regulatory element involved in the MeJA-responsiveness
SbWRKY7	425	450	CGTCA-motif	cis-acting regulatory element involved in the MeJA-responsiveness
SbWRKY7	811	837	LTR	cis-acting element involved in low-temperature responsiveness
SbWRKY7	1350	1376	LTR	cis-acting element involved in low-temperature responsiveness
SbWRKY7	434	460	W box	/
SbWRKY9	684	710	LTR	cis-acting element involved in low-temperature responsiveness
SbWRKY9	667	693	MBS	MYB binding site involved in drought-inducibility
SbWRKY9	804	833	TC-rich repeats	cis-acting element involved in defense and stress responsiveness
SbWRKY10	-11	14	ABRE	cis-acting element involved in the abscisic acid responsiveness
SbWRKY10	1442	1467	CGTCA-motif	cis-acting regulatory element involved in the MeJA-responsiveness
SbWRKY10	252	278	W box	/
SbWRKY10	488	514	W box	/
SbWRKY11	210	235	ABRE	cis-acting element involved in the abscisic acid responsiveness
SbWRKY11	463	488	ABRE	cis-acting element involved in the abscisic acid responsiveness
SbWRKY11	627	652	ABRE	cis-acting element involved in the abscisic acid responsiveness
SbWRKY11	1092	1118	ABRE	cis-acting element involved in the abscisic acid responsiveness
SbWRKY11	1093	1118	ABRE	cis-acting element involved in the abscisic acid responsiveness
SbWRKY11	618	643	CGTCA-motif	cis-acting regulatory element involved in the MeJA-responsiveness
SbWRKY11	920	945	CGTCA-motif	cis-acting regulatory element involved in the MeJA-responsiveness
SbWRKY12	855	880	ABRE	cis-acting element involved in the abscisic acid responsiveness
SbWRKY12	1192	1217	ABRE	cis-acting element involved in the abscisic acid responsiveness
SbWRKY12	1274	1303	ABRE	cis-acting element involved in the abscisic acid responsiveness
SbWRKY12	1276	1302	ABRE	cis-acting element involved in the abscisic acid responsiveness
SbWRKY12	1277	1302	ABRE	cis-acting element involved in the abscisic acid responsiveness
SbWRKY12	1190	1215	CGTCA-motif	cis-acting regulatory element involved in the MeJA-responsiveness
SbWRKY12	1233	1258	CGTCA-motif	cis-acting regulatory element involved in the MeJA-responsiveness
SbWRKY12	1236	1261	CGTCA-motif	cis-acting regulatory element involved in the MeJA-responsiveness
SbWRKY12	509	535	MBS	MYB binding site involved in drought-inducibility
SbWRKY12	1227	1256	TC-rich repeats	cis-acting element involved in defense and stress responsiveness
SbWRKY13	1321	1346	ABRE	cis-acting element involved in the abscisic acid responsiveness
SbWRKY13	550	579	TC-rich repeats	cis-acting element involved in defense and stress responsiveness
SbWRKY13	652	678	W box	/
SbWRKY14	379	404	ABRE	cis-acting element involved in the abscisic acid responsiveness
SbWRKY14	439	468	circadian	cis-acting regulatory element involved in circadian control
SbWRKY14	123	149	MBS	MYB binding site involved in drought-inducibility
SbWRKY14	1195	1224	TC-rich repeats	cis-acting element involved in defense and stress responsiveness
SbWRKY14	1088	1114	W box	/
SbWRKY15	544	570	LTR	cis-acting element involved in low-temperature responsiveness
SbWRKY15	45	74	TC-rich repeats	cis-acting element involved in defense and stress responsiveness
SbWRKY16	373	402	circadian	cis-acting regulatory element involved in circadian control
SbWRKY16	1138	1167	circadian	cis-acting regulatory element involved in circadian control
SbWRKY16	208	234	MBS	MYB binding site involved in drought-inducibility
SbWRKY16	657	683	MBS	MYB binding site involved in drought-inducibility
SbWRKY16	975	1001	MBS	MYB binding site involved in drought-inducibility
SbWRKY17	820	845	ABRE	cis-acting element involved in the abscisic acid responsiveness
SbWRKY17	881	906	ABRE	cis-acting element involved in the abscisic acid responsiveness
SbWRKY17	476	501	CGTCA-motif	cis-acting regulatory element involved in the MeJA-responsiveness
SbWRKY17	677	703	MBS	MYB binding site involved in drought-inducibility
SbWRKY17	704	730	W box	/
SbWRKY17	943	969	W box	/
SbWRKY17	999	1025	W box	/
SbWRKY18	856	882	LTR	cis-acting element involved in low-temperature responsiveness
SbWRKY18	460	486	MBS	MYB binding site involved in drought-inducibility
SbWRKY18	1434	1460	MBS	MYB binding site involved in drought-inducibility
SbWRKY18	44	73	TC-rich repeats	cis-acting element involved in defense and stress responsiveness
SbWRKY19	603	628	ABRE	cis-acting element involved in the abscisic acid responsiveness
SbWRKY19	1246	1271	CGTCA-motif	cis-acting regulatory element involved in the MeJA-responsiveness
SbWRKY19	1260	1285	CGTCA-motif	cis-acting regulatory element involved in the MeJA-responsiveness
SbWRKY19	1263	1288	CGTCA-motif	cis-acting regulatory element involved in the MeJA-responsiveness
SbWRKY19	1025	1054	circadian	cis-acting regulatory element involved in circadian control
SbWRKY19	1404	1433	TC-rich repeats	cis-acting element involved in defense and stress responsiveness
SbWRKY19	657	683	W box	/
SbWRKY20	786	811	ABRE	cis-acting element involved in the abscisic acid responsiveness
SbWRKY20	1175	1200	ABRE	cis-acting element involved in the abscisic acid responsiveness
SbWRKY20	1419	1444	ABRE	cis-acting element involved in the abscisic acid responsiveness
SbWRKY20	134	159	CGTCA-motif	cis-acting regulatory element involved in the MeJA-responsiveness
SbWRKY20	417	442	CGTCA-motif	cis-acting regulatory element involved in the MeJA-responsiveness
SbWRKY20	968	993	CGTCA-motif	cis-acting regulatory element involved in the MeJA-responsiveness
SbWRKY20	1114	1139	CGTCA-motif	cis-acting regulatory element involved in the MeJA-responsiveness
SbWRKY20	388	414	W box	/
SbWRKY21	930	956	MBS	MYB binding site involved in drought-inducibility
SbWRKY22	489	514	ABRE	cis-acting element involved in the abscisic acid responsiveness
SbWRKY22	1072	1097	CGTCA-motif	cis-acting regulatory element involved in the MeJA-responsiveness
SbWRKY22	1310	1339	TC-rich repeats	cis-acting element involved in defense and stress responsiveness
SbWRKY23	21	46	CGTCA-motif	cis-acting regulatory element involved in the MeJA-responsiveness
SbWRKY23	1062	1087	CGTCA-motif	cis-acting regulatory element involved in the MeJA-responsiveness
SbWRKY23	259	288	TC-rich repeats	cis-acting element involved in defense and stress responsiveness
SbWRKY23	1299	1328	TC-rich repeats	cis-acting element involved in defense and stress responsiveness
SbWRKY23	716	742	W box	/
SbWRKY24	526	553	ABRE	cis-acting element involved in the abscisic acid responsiveness
SbWRKY24	1136	1161	CGTCA-motif	cis-acting regulatory element involved in the MeJA-responsiveness
SbWRKY24	177	203	LTR	cis-acting element involved in low-temperature responsiveness
SbWRKY25	399	425	LTR	cis-acting element involved in low-temperature responsiveness
SbWRKY26	1338	1365	ABRE	cis-acting element involved in the abscisic acid responsiveness
SbWRKY26	896	921	CGTCA-motif	cis-acting regulatory element involved in the MeJA-responsiveness
SbWRKY26	1114	1140	MBS	MYB binding site involved in drought-inducibility
SbWRKY26	1200	1226	MBS	MYB binding site involved in drought-inducibility
SbWRKY26	793	822	TC-rich repeats	cis-acting element involved in defense and stress responsiveness
SbWRKY27	364	390	ABRE	cis-acting element involved in the abscisic acid responsiveness
SbWRKY27	365	390	ABRE	cis-acting element involved in the abscisic acid responsiveness
SbWRKY27	429	455	ABRE	cis-acting element involved in the abscisic acid responsiveness
SbWRKY27	430	455	ABRE	cis-acting element involved in the abscisic acid responsiveness
SbWRKY27	1071	1096	ABRE	cis-acting element involved in the abscisic acid responsiveness
SbWRKY27	1176	1201	CGTCA-motif	cis-acting regulatory element involved in the MeJA-responsiveness
SbWRKY27	1229	1255	LTR	cis-acting element involved in low-temperature responsiveness
SbWRKY27	129	158	TC-rich repeats	cis-acting element involved in defense and stress responsiveness
SbWRKY27	1185	1214	TC-rich repeats	cis-acting element involved in defense and stress responsiveness
SbWRKY27	879	905	W box	/
SbWRKY27	1086	1112	W box	/
SbWRKY27	1110	1136	W box	/
SbWRKY28	149	175	ABRE	cis-acting element involved in the abscisic acid responsiveness
SbWRKY28	150	175	ABRE	cis-acting element involved in the abscisic acid responsiveness
SbWRKY28	160	186	ABRE	cis-acting element involved in the abscisic acid responsiveness
SbWRKY28	161	186	ABRE	cis-acting element involved in the abscisic acid responsiveness
SbWRKY28	894	920	W box	/
SbWRKY29	591	617	ABRE	cis-acting element involved in the abscisic acid responsiveness
SbWRKY29	592	617	ABRE	cis-acting element involved in the abscisic acid responsiveness
SbWRKY29	1011	1040	ABRE	cis-acting element involved in the abscisic acid responsiveness
SbWRKY29	1013	1039	ABRE	cis-acting element involved in the abscisic acid responsiveness
SbWRKY29	1014	1039	ABRE	cis-acting element involved in the abscisic acid responsiveness
SbWRKY29	269	298	circadian	cis-acting regulatory element involved in circadian control
SbWRKY29	1296	1325	circadian	cis-acting regulatory element involved in circadian control
SbWRKY29	62	88	W box	/
SbWRKY30	445	470	ABRE	cis-acting element involved in the abscisic acid responsiveness
SbWRKY30	447	476	ABRE	cis-acting element involved in the abscisic acid responsiveness
SbWRKY30	566	591	ABRE	cis-acting element involved in the abscisic acid responsiveness
SbWRKY30	922	947	ABRE	cis-acting element involved in the abscisic acid responsiveness
SbWRKY30	1332	1357	ABRE	cis-acting element involved in the abscisic acid responsiveness
SbWRKY30	1347	1373	MBS	MYB binding site involved in drought-inducibility
SbWRKY30	52	78	W box	/
SbWRKY31	195	220	ABRE	cis-acting element involved in the abscisic acid responsiveness
SbWRKY31	285	310	ABRE	cis-acting element involved in the abscisic acid responsiveness
SbWRKY31	1215	1240	ABRE	cis-acting element involved in the abscisic acid responsiveness
SbWRKY31	1324	1352	ABRE	cis-acting element involved in the abscisic acid responsiveness
SbWRKY31	1326	1351	ABRE	cis-acting element involved in the abscisic acid responsiveness
SbWRKY31	224	249	CGTCA-motif	cis-acting regulatory element involved in the MeJA-responsiveness
SbWRKY31	1421	1447	MBS	MYB binding site involved in drought-inducibility
SbWRKY31	1146	1172	W box	/
SbWRKY32	792	818	LTR	cis-acting element involved in low-temperature responsiveness
SbWRKY32	126	152	MBS	MYB binding site involved in drought-inducibility
SbWRKY32	1284	1310	MBS	MYB binding site involved in drought-inducibility
SbWRKY32	1314	1340	MBS	MYB binding site involved in drought-inducibility
SbWRKY32	1417	1443	MBS	MYB binding site involved in drought-inducibility
SbWRKY33	1294	1321	ABRE	cis-acting element involved in the abscisic acid responsiveness
SbWRKY33	332	357	CGTCA-motif	cis-acting regulatory element involved in the MeJA-responsiveness
SbWRKY33	911	937	LTR	cis-acting element involved in low-temperature responsiveness
SbWRKY33	602	628	MBS	MYB binding site involved in drought-inducibility
SbWRKY33	1273	1299	W box	/
SbWRKY33	1297	1323	W box	/
SbWRKY34	856	881	CGTCA-motif	cis-acting regulatory element involved in the MeJA-responsiveness
SbWRKY34	424	454.5	MBSI	MYB binding site involved in flavonoid biosynthetic genes regulation
SbWRKY35	862	887	CGTCA-motif	cis-acting regulatory element involved in the MeJA-responsiveness
SbWRKY35	430	460.5	MBSI	MYB binding site involved in flavonoid biosynthetic genes regulation
SbWRKY36	497	526	ABRE	cis-acting element involved in the abscisic acid responsiveness
SbWRKY36	499	525	ABRE	cis-acting element involved in the abscisic acid responsiveness
SbWRKY36	500	525	ABRE	cis-acting element involved in the abscisic acid responsiveness
SbWRKY36	994	1019	ABRE	cis-acting element involved in the abscisic acid responsiveness
SbWRKY36	640	665	CGTCA-motif	cis-acting regulatory element involved in the MeJA-responsiveness
SbWRKY36	1059	1088	circadian	cis-acting regulatory element involved in circadian control
SbWRKY36	64	90	LTR	cis-acting element involved in low-temperature responsiveness
SbWRKY36	913	939	LTR	cis-acting element involved in low-temperature responsiveness
SbWRKY36	1048	1074	LTR	cis-acting element involved in low-temperature responsiveness
SbWRKY36	923	949	MBS	MYB binding site involved in drought-inducibility
SbWRKY36	1469	1495	MBS	MYB binding site involved in drought-inducibility
SbWRKY37	680	705	ABRE	cis-acting element involved in the abscisic acid responsiveness
SbWRKY37	728	753	ABRE	cis-acting element involved in the abscisic acid responsiveness
SbWRKY37	54	83	TC-rich repeats	cis-acting element involved in defense and stress responsiveness
SbWRKY38	728	753	ABRE	cis-acting element involved in the abscisic acid responsiveness
SbWRKY38	242	268	MBS	MYB binding site involved in drought-inducibility
SbWRKY38	375	401	MBS	MYB binding site involved in drought-inducibility
SbWRKY38	623	649	MBS	MYB binding site involved in drought-inducibility
SbWRKY38	872	901	TC-rich repeats	cis-acting element involved in defense and stress responsiveness
SbWRKY38	10	36	W box	/
SbWRKY38	1148	1174	W box	/
SbWRKY39	705	730	ABRE	cis-acting element involved in the abscisic acid responsiveness
SbWRKY39	219	245	MBS	MYB binding site involved in drought-inducibility
SbWRKY39	352	378	MBS	MYB binding site involved in drought-inducibility
SbWRKY39	600	626	MBS	MYB binding site involved in drought-inducibility
SbWRKY39	849	878	TC-rich repeats	cis-acting element involved in defense and stress responsiveness
SbWRKY39	-13	13	W box	/
SbWRKY39	1134	1160	W box	/
SbWRKY40	1134	1160	MBS	MYB binding site involved in drought-inducibility
SbWRKY40	645	674	TC-rich repeats	cis-acting element involved in defense and stress responsiveness
SbWRKY41	27	52	ABRE	cis-acting element involved in the abscisic acid responsiveness
SbWRKY41	518	543	ABRE	cis-acting element involved in the abscisic acid responsiveness
SbWRKY41	537	562	ABRE	cis-acting element involved in the abscisic acid responsiveness
SbWRKY41	832	861	TC-rich repeats	cis-acting element involved in defense and stress responsiveness
SbWRKY41	652	678	W box	/
SbWRKY41	745	771	W box	/
SbWRKY42	1355	1380	ABRE	cis-acting element involved in the abscisic acid responsiveness
SbWRKY42	1353	1378	CGTCA-motif	cis-acting regulatory element involved in the MeJA-responsiveness
SbWRKY42	724	753	TC-rich repeats	cis-acting element involved in defense and stress responsiveness
SbWRKY42	1086	1115	TC-rich repeats	cis-acting element involved in defense and stress responsiveness
SbWRKY42	1165	1194	TC-rich repeats	cis-acting element involved in defense and stress responsiveness
SbWRKY42	907	933	W box
SbWRKY43	749	774	ABRE	cis-acting element involved in the abscisic acid responsiveness
SbWRKY43	898	923	ABRE	cis-acting element involved in the abscisic acid responsiveness
SbWRKY43	111	136	CGTCA-motif	cis-acting regulatory element involved in the MeJA-responsiveness
SbWRKY43	747	772	CGTCA-motif	cis-acting regulatory element involved in the MeJA-responsiveness
SbWRKY43	896	921	CGTCA-motif	cis-acting regulatory element involved in the MeJA-responsiveness
SbWRKY44	619	644	ABRE	cis-acting element involved in the abscisic acid responsiveness
SbWRKY44	1335	1360	ABRE	cis-acting element involved in the abscisic acid responsiveness
SbWRKY44	642	667	CGTCA-motif	cis-acting regulatory element involved in the MeJA-responsiveness
SbWRKY44	1333	1358	CGTCA-motif	cis-acting regulatory element involved in the MeJA-responsiveness
SbWRKY45	1313	1338	ABRE	cis-acting element involved in the abscisic acid responsiveness
SbWRKY45	1311	1336	CGTCA-motif	cis-acting regulatory element involved in the MeJA-responsiveness
SbWRKY45	759	788	TC-rich repeats	cis-acting element involved in defense and stress responsiveness
SbWRKY45	136	162	W box	/
SbWRKY46	748	773	ABRE	cis-acting element involved in the abscisic acid responsiveness
SbWRKY46	1318	1343	ABRE	cis-acting element involved in the abscisic acid responsiveness
SbWRKY46	746	771	CGTCA-motif	cis-acting regulatory element involved in the MeJA-responsiveness
SbWRKY46	1316	1341	CGTCA-motif	cis-acting regulatory element involved in the MeJA-responsiveness
SbWRKY46	1249	1275	MBS	MYB binding site involved in drought-inducibility
SbWRKY47	424	450	MBS	MYB binding site involved in drought-inducibility
SbWRKY47	1244	1273	TC-rich repeats	cis-acting element involved in defense and stress responsiveness
SbWRKY47	1395	1421	W box	/
SbWRKY48	823	848	ABRE	cis-acting element involved in the abscisic acid responsiveness
SbWRKY48	66	91	CGTCA-motif	cis-acting regulatory element involved in the MeJA-responsiveness
SbWRKY48	578	603	CGTCA-motif	cis-acting regulatory element involved in the MeJA-responsiveness
SbWRKY48	588	613	CGTCA-motif	cis-acting regulatory element involved in the MeJA-responsiveness
SbWRKY48	911	936	CGTCA-motif	cis-acting regulatory element involved in the MeJA-responsiveness
SbWRKY48	117	143	LTR	cis-acting element involved in low-temperature responsiveness
SbWRKY48	520	546	LTR	cis-acting element involved in low-temperature responsiveness
SbWRKY48	842	868	LTR	cis-acting element involved in low-temperature responsiveness
SbWRKY48	79	105	MBS	MYB binding site involved in drought-inducibility
SbWRKY48	1419	1445	MBS	MYB binding site involved in drought-inducibility
SbWRKY48	1296	1322	MBS	MYB binding site involved in drought-inducibility
SbWRKY49	835	860	ABRE	cis-acting element involved in the abscisic acid responsiveness
SbWRKY49	183	208	CGTCA-motif	cis-acting regulatory element involved in the MeJA-responsiveness
SbWRKY49	1370	1395	CGTCA-motif	cis-acting regulatory element involved in the MeJA-responsiveness
SbWRKY49	571	597	LTR	cis-acting element involved in low-temperature responsiveness
SbWRKY50	922	947	ABRE	cis-acting element involved in the abscisic acid responsiveness
SbWRKY50	112	138	MBS	MYB binding site involved in drought-inducibility
SbWRKY50	1001	1027	MBS	MYB binding site involved in drought-inducibility
SbWRKY51	236	261	ABRE	cis-acting element involved in the abscisic acid responsiveness
SbWRKY51	1305	1330	ABRE	cis-acting element involved in the abscisic acid responsiveness
SbWRKY51	1335	1360	ABRE	cis-acting element involved in the abscisic acid responsiveness
SbWRKY51	1051	1076	CGTCA-motif	cis-acting regulatory element involved in the MeJA-responsiveness
SbWRKY51	1123	1148	CGTCA-motif	cis-acting regulatory element involved in the MeJA-responsiveness
SbWRKY51	1305	1331	G-box	cis-acting regulatory element involved in light responsiveness
SbWRKY51	333	362	TC-rich repeats	cis-acting element involved in defense and stress responsiveness
SbWRKY52	207	232	ABRE	cis-acting element involved in the abscisic acid responsiveness
SbWRKY52	1297	1322	ABRE	cis-acting element involved in the abscisic acid responsiveness
SbWRKY52	1040	1065	CGTCA-motif	cis-acting regulatory element involved in the MeJA-responsiveness
SbWRKY52	1112	1137	CGTCA-motif	cis-acting regulatory element involved in the MeJA-responsiveness
SbWRKY53	654	679	ABRE	cis-acting element involved in the abscisic acid responsiveness
SbWRKY53	1241	1267	ABRE	cis-acting element involved in the abscisic acid responsiveness
SbWRKY53	1242	1267	ABRE	cis-acting element involved in the abscisic acid responsiveness
SbWRKY53	1272	1297	CGTCA-motif	cis-acting regulatory element involved in the MeJA-responsiveness
SbWRKY53	966	992	LTR	cis-acting element involved in low-temperature responsiveness
SbWRKY53	1072	1098	W box	/
SbWRKY54	868	893	ABRE	cis-acting element involved in the abscisic acid responsiveness
SbWRKY54	830	856	W box	/
SbWRKY55	8	33	ABRE	cis-acting element involved in the abscisic acid responsiveness
SbWRKY55	790	815	ABRE	cis-acting element involved in the abscisic acid responsiveness
SbWRKY55	1268	1297	ABRE	cis-acting element involved in the abscisic acid responsiveness
SbWRKY55	1270	1296	ABRE	cis-acting element involved in the abscisic acid responsiveness
SbWRKY55	1271	1296	ABRE	cis-acting element involved in the abscisic acid responsiveness
SbWRKY55	22	51	TC-rich repeats	cis-acting element involved in defense and stress responsiveness
SbWRKY55	1233	1259	W box	/
SbWRKY55	1312	1338	W box	/
SbWRKY57	1052	1081	ABRE	cis-acting element involved in the abscisic acid responsiveness
SbWRKY57	1054	1080	ABRE	cis-acting element involved in the abscisic acid responsiveness
SbWRKY57	1055	1080	ABRE	cis-acting element involved in the abscisic acid responsiveness
SbWRKY57	1099	1125	ABRE	cis-acting element involved in the abscisic acid responsiveness
SbWRKY57	1100	1125	ABRE	cis-acting element involved in the abscisic acid responsiveness
SbWRKY57	669	694	CGTCA-motif	cis-acting regulatory element involved in the MeJA-responsiveness
SbWRKY57	1217	1246	TC-rich repeats	cis-acting element involved in defense and stress responsiveness
SbWRKY57	1027	1053	W box	/
SbWRKY58	1339	1364	CGTCA-motif	cis-acting regulatory element involved in the MeJA-responsiveness
SbWRKY59	496	522	ABRE	cis-acting element involved in the abscisic acid responsiveness
SbWRKY59	497	522	ABRE	cis-acting element involved in the abscisic acid responsiveness
SbWRKY59	1148	1173	ABRE	cis-acting element involved in the abscisic acid responsiveness
SbWRKY59	1188	1213	ABRE	cis-acting element involved in the abscisic acid responsiveness
SbWRKY59	572	601	TC-rich repeats	cis-acting element involved in defense and stress responsiveness
SbWRKY59	292	318	W box	/
SbWRKY60	745	770	ABRE	cis-acting element involved in the abscisic acid responsiveness
SbWRKY60	810	835	ABRE	cis-acting element involved in the abscisic acid responsiveness
SbWRKY60	48	74	ABRE	cis-acting element involved in the abscisic acid responsiveness
SbWRKY60	49	74	ABRE	cis-acting element involved in the abscisic acid responsiveness
SbWRKY60	102	127	ABRE	cis-acting element involved in the abscisic acid responsiveness
SbWRKY60	107	132	CGTCA-motif	cis-acting regulatory element involved in the MeJA-responsiveness
SbWRKY60	743	768	CGTCA-motif	cis-acting regulatory element involved in the MeJA-responsiveness
SbWRKY60	812	837	CGTCA-motif	cis-acting regulatory element involved in the MeJA-responsiveness
SbWRKY60	1411	1440	circadian	cis-acting regulatory element involved in circadian control
SbWRKY60	488	517	circadian	cis-acting regulatory element involved in circadian control
SbWRKY60	1369	1395	LTR	cis-acting element involved in low-temperature responsiveness
SbWRKY60	75	101	LTR	cis-acting element involved in low-temperature responsiveness
SbWRKY60	137	163	LTR	cis-acting element involved in low-temperature responsiveness
SbWRKY60	1082	1108	LTR	cis-acting element involved in low-temperature responsiveness
SbWRKY60	1068	1094	MBS	MYB binding site involved in drought-inducibility
SbWRKY61	1011	1036	ABRE	cis-acting element involved in the abscisic acid responsiveness
SbWRKY61	1015	1044	ABRE	cis-acting element involved in the abscisic acid responsiveness
SbWRKY61	1017	1043	ABRE	cis-acting element involved in the abscisic acid responsiveness
SbWRKY61	1018	1043	ABRE	cis-acting element involved in the abscisic acid responsiveness
SbWRKY61	240	266	MBS	MYB binding site involved in drought-inducibility
SbWRKY61	1396	1422	MBS	MYB binding site involved in drought-inducibility
SbWRKY62	1124	1149	ABRE	cis-acting element involved in the abscisic acid responsiveness
SbWRKY62	-15	10	CGTCA-motif	cis-acting regulatory element involved in the MeJA-responsiveness
SbWRKY62	-9	16	CGTCA-motif	cis-acting regulatory element involved in the MeJA-responsiveness
SbWRKY62	367	393	MBS	MYB binding site involved in drought-inducibility
SbWRKY62	1149	1175	MBS	MYB binding site involved in drought-inducibility
SbWRKY62	695	721	W box	/
SbWRKY62	1184	1210	W box	/
SbWRKY62	1201	1227	W box	/
SbWRKY63	-10	15	ABRE	cis-acting element involved in the abscisic acid responsiveness
SbWRKY63	34	59	ABRE	cis-acting element involved in the abscisic acid responsiveness
SbWRKY63	78	103	ABRE	cis-acting element involved in the abscisic acid responsiveness
SbWRKY63	122	147	ABRE	cis-acting element involved in the abscisic acid responsiveness
SbWRKY63	166	191	ABRE	cis-acting element involved in the abscisic acid responsiveness
SbWRKY63	210	235	ABRE	cis-acting element involved in the abscisic acid responsiveness
SbWRKY63	254	279	ABRE	cis-acting element involved in the abscisic acid responsiveness
SbWRKY63	298	323	ABRE	cis-acting element involved in the abscisic acid responsiveness
SbWRKY63	342	367	ABRE	cis-acting element involved in the abscisic acid responsiveness
SbWRKY63	386	411	ABRE	cis-acting element involved in the abscisic acid responsiveness
SbWRKY63	430	455	ABRE	cis-acting element involved in the abscisic acid responsiveness
SbWRKY63	474	499	ABRE	cis-acting element involved in the abscisic acid responsiveness
SbWRKY63	518	543	ABRE	cis-acting element involved in the abscisic acid responsiveness
SbWRKY63	562	587	ABRE	cis-acting element involved in the abscisic acid responsiveness
SbWRKY63	606	631	ABRE	cis-acting element involved in the abscisic acid responsiveness
SbWRKY63	650	675	ABRE	cis-acting element involved in the abscisic acid responsiveness
SbWRKY63	694	719	ABRE	cis-acting element involved in the abscisic acid responsiveness
SbWRKY63	738	763	ABRE	cis-acting element involved in the abscisic acid responsiveness
SbWRKY63	782	807	ABRE	cis-acting element involved in the abscisic acid responsiveness
SbWRKY63	1015	1040	ABRE	cis-acting element involved in the abscisic acid responsiveness
SbWRKY64	697	723	MBS	MYB binding site involved in drought-inducibility
SbWRKY64	248	274	W box	/
SbWRKY65	446	471	ABRE	cis-acting element involved in the abscisic acid responsiveness
SbWRKY65	1029	1054	ABRE	cis-acting element involved in the abscisic acid responsiveness
SbWRKY65	719	746	ABRE	cis-acting element involved in the abscisic acid responsiveness
SbWRKY65	-12	14	LTR	cis-acting element involved in low-temperature responsiveness
SbWRKY65	1294	1320	LTR	cis-acting element involved in low-temperature responsiveness
SbWRKY65	998	1027	TC-rich repeats	cis-acting element involved in defense and stress responsiveness
SbWRKY66	432	457	CGTCA-motif	cis-acting regulatory element involved in the MeJA-responsiveness
SbWRKY66	126	152	LTR	cis-acting element involved in low-temperature responsiveness
SbWRKY66	144	170	LTR	cis-acting element involved in low-temperature responsiveness
SbWRKY66	280	306	LTR	cis-acting element involved in low-temperature responsiveness
SbWRKY66	74	100	W box	/
SbWRKY67	712	737	CGTCA-motif	cis-acting regulatory element involved in the MeJA-responsiveness
SbWRKY67	795	824	TC-rich repeats	cis-acting element involved in defense and stress responsiveness
SbWRKY67	1322	1351	TC-rich repeats	cis-acting element involved in defense and stress responsiveness
SbWRKY68	-19	7	MBS	MYB binding site involved in drought-inducibility
SbWRKY68	637	663	MBS	MYB binding site involved in drought-inducibility
SbWRKY68	455	484	TC-rich repeats	cis-acting element involved in defense and stress responsiveness
SbWRKY68	840	869	TC-rich repeats	cis-acting element involved in defense and stress responsiveness
SbWRKY68	868	897	TC-rich repeats	cis-acting element involved in defense and stress responsiveness
SbWRKY68	912	938	W box	/
SbWRKY68	977	1003	W box	/
SbWRKY70	410	435	ABRE	cis-acting element involved in the abscisic acid responsiveness
SbWRKY70	1255	1280	CGTCA-motif	cis-acting regulatory element involved in the MeJA-responsiveness
SbWRKY70	153	179	MBS	MYB binding site involved in drought-inducibility
SbWRKY70	91	117	W box	/
SbWRKY70	1349	1375	W box	/
SbWRKY71	703	728	ABRE	cis-acting element involved in the abscisic acid responsiveness
SbWRKY71	1057	1082	CGTCA-motif	cis-acting regulatory element involved in the MeJA-responsiveness
SbWRKY71	1443	1469	LTR	cis-acting element involved in low-temperature responsiveness
SbWRKY71	1037	1066	TC-rich repeats	cis-acting element involved in defense and stress responsiveness
SbWRKY71	1437	1466	TC-rich repeats	cis-acting element involved in defense and stress responsiveness
SbWRKY71	-9	17	W box	/
SbWRKY71	19	45	W box	/
SbWRKY72	237	263	ABRE	cis-acting element involved in the abscisic acid responsiveness
SbWRKY72	238	263	ABRE	cis-acting element involved in the abscisic acid responsiveness
SbWRKY72	1161	1186	ABRE	cis-acting element involved in the abscisic acid responsiveness
SbWRKY72	190	215	CGTCA-motif	cis-acting regulatory element involved in the MeJA-responsiveness
SbWRKY72	350	375	CGTCA-motif	cis-acting regulatory element involved in the MeJA-responsiveness
SbWRKY72	437	462	CGTCA-motif	cis-acting regulatory element involved in the MeJA-responsiveness
SbWRKY72	676	701	CGTCA-motif	cis-acting regulatory element involved in the MeJA-responsiveness
SbWRKY72	807	836	circadian	cis-acting regulatory element involved in circadian control
SbWRKY72	534	563	TC-rich repeats	cis-acting element involved in defense and stress responsiveness
SbWRKY72	823	849	W box	/
SbWRKY73	1308	1333	ABRE	cis-acting element involved in the abscisic acid responsiveness
SbWRKY73	50	75	CGTCA-motif	cis-acting regulatory element involved in the MeJA-responsiveness
SbWRKY73	1005	1030	CGTCA-motif	cis-acting regulatory element involved in the MeJA-responsiveness
SbWRKY73	1141	1166	CGTCA-motif	cis-acting regulatory element involved in the MeJA-responsiveness
SbWRKY73	1151	1176	CGTCA-motif	cis-acting regulatory element involved in the MeJA-responsiveness
SbWRKY73	799	828	TC-rich repeats	cis-acting element involved in defense and stress responsiveness
SbWRKY74	150	176	ABRE	cis-acting element involved in the abscisic acid responsiveness
SbWRKY74	151	176	ABRE	cis-acting element involved in the abscisic acid responsiveness
SbWRKY74	161	186	ABRE	cis-acting element involved in the abscisic acid responsiveness
SbWRKY74	172	199	ABRE	cis-acting element involved in the abscisic acid responsiveness
SbWRKY74	202	228	ABRE	cis-acting element involved in the abscisic acid responsiveness
SbWRKY74	203	228	ABRE	cis-acting element involved in the abscisic acid responsiveness
SbWRKY74	330	358	ABRE	cis-acting element involved in the abscisic acid responsiveness
SbWRKY74	332	357	ABRE	cis-acting element involved in the abscisic acid responsiveness
SbWRKY74	900	925	CGTCA-motif	cis-acting regulatory element involved in the MeJA-responsiveness
SbWRKY74	1188	1213	CGTCA-motif	cis-acting regulatory element involved in the MeJA-responsiveness
SbWRKY74	1324	1349	CGTCA-motif	cis-acting regulatory element involved in the MeJA-responsiveness
SbWRKY74	165	191	LTR	cis-acting element involved in low-temperature responsiveness
SbWRKY74	1056	1082	MBS	MYB binding site involved in drought-inducibility
SbWRKY74	175	201	W box	/
SbWRKY74	258	284	W box	/
SbWRKY75	1	26	ABRE	cis-acting element involved in the abscisic acid responsiveness
SbWRKY75	320	345	CGTCA-motif	cis-acting regulatory element involved in the MeJA-responsiveness
SbWRKY75	969	995	W box	/
SbWRKY76	1286	1311	ABRE	cis-acting element involved in the abscisic acid responsiveness
SbWRKY76	566	591	CGTCA-motif	cis-acting regulatory element involved in the MeJA-responsiveness
SbWRKY76	1288	1313	CGTCA-motif	cis-acting regulatory element involved in the MeJA-responsiveness
SbWRKY76	703	729	LTR	cis-acting element involved in low-temperature responsiveness
SbWRKY76	1101	1130	TC-rich repeats	cis-acting element involved in defense and stress responsiveness
SbWRKY76	1160	1186	W box	/
SbWRKY76	1193	1219	W box	/
SbWRKY77	1286	1311	ABRE	cis-acting element involved in the abscisic acid responsiveness
SbWRKY77	582	607	CGTCA-motif	cis-acting regulatory element involved in the MeJA-responsiveness
SbWRKY77	1288	1313	CGTCA-motif	cis-acting regulatory element involved in the MeJA-responsiveness
SbWRKY77	715	741	LTR	cis-acting element involved in low-temperature responsiveness
SbWRKY77	1162	1188	W box	/
SbWRKY77	1195	1221	W box	/
