# Supplementary material for: Genome-Wide Identification and Characterization of the WRKY Gene Family in Scutellaria baicalensis Georgi under Diverse Abiotic Stress
Source: Int J Mol Sci. 2022 Apr 11;23(8):4225. doi: 10.3390/ijms23084225 (PMC9029115; doi:10.3390/ijms23084225)
Supplement: Supplementary file 1 [file ijms-23-04225-s001.zip › ijms-1641968-Supplementary/Table S5-Primers of sequences.xlsx]

## Sheet: Sheet1
Table S5 Primers of sequences
Gene	Forward primer (5`- 3`)	Reverse primer (5`- 3`)
SbWRKY5	GCTCCATCACCGTAGCTCCGA	CCGCCCAATCAGACTCGAT
SbWRKY15	TGATAACTCCGCTGTGGCTT	TTAGCCTTACTCGCTGTGTCC
SbWRKY17	TGGATCTCAACTCTAAGCCTC	ATTTAGCTCCTCTATCAAAGCC
SbWRKY26	TTGAACTACTCGGCTACCCAA	AGAAACTGCTCGAATTAAATGCT
SbWRKY29	ATCTACCATCGGAGCAACACC	CAGCAACATGGCAAACCCTC
SbWRKY31	ATGAGTCTTGAACCTTGCCTT	AGGCTCCACATTTTCGGAT
SbWRKY33	ATTTCTCGTTCCACTCGCAAA	ATGAATCCGTTGAAGAACTCA
SbWRKY35	CGGTGTACTTATCGCCACA	ATTTCAAATACAGTCTGGTCGTC
SbWRKY41	TAGATCTTAATGCGAAGCCTC	CTCCTCAATCAAAGCACCT
SbWRKY62	TGTACTTCCATCTCCGACCAC	TGCTTTCTAAACTCTTCCGTTG
SbWRKY67	TGAGCTTCTCGATTCTCCGAT	TGTTCTTCCAACCGAAACCC
GFP-SbWRKY26	CGGGGTACCATGGCGGTTGAACTACTCGGC	GCGGGATCCCGGTGACTCGAACACCAC
GFP-SbWRKY41	CGGGGTACCATGGAGTTCACTAGTCTGCTG	TCCCCCGGGCCCCATTTCTCAGTGTGATT
