# Supplementary material for: Genome-Wide Identification and Characterization of the WRKY Gene Family in Scutellaria baicalensis Georgi under Diverse Abiotic Stress
Source: Int J Mol Sci. 2022 Apr 11;23(8):4225. doi: 10.3390/ijms23084225 (PMC9029115; doi:10.3390/ijms23084225)
Supplement: Supplementary file 1 [file ijms-23-04225-s001.zip › ijms-1641968-Supplementary/Table S6-SbWRKY-RNA-seq-FPKM.xlsx]

## Sheet: Sheet1
Table S6 FPKM values of SbWRKYs transcriptome sequencing
name	rename	Flower 01	Flower 02	Flower 03	Leaf 01	Leaf 02	Leaf 03	Root 01	Root 02	Root 03	Stem 01	Stem 02	Stem 03
evm.model.contig62.226	SbWRKY1	0.0525693	0.107686	0.231399	0.136645	0	0	0	0	0	0	0	0
evm.model.contig62.152	SbWRKY2	80.4728	77.5496	99.2068	66.3882	55.9298	81.3385	12.953	13.7153	58.1814	16.878	14.8997	13.0062
evm.model.contig168.580	SbWRKY3	32.1852	35.7121	12.6274	44.7603	35.8032	43.2171	121.531	114.248	99.9962	76.0488	62.231	65.6071
evm.model.contig369.166	SbWRKY4	0.149174	1.98625	1.70725	0	0	0	0	0	0	0	0	0
evm.model.contig369.51	SbWRKY5	1.80179	2.3068	2.33527	2.73202	4.21929	4.45878	1.41787	2.46517	1.61615	4.73298	4.32644	2.80268
evm.model.contig308.1	SbWRKY6	11.1452	8.69734	7.5424	0	0	0	0	0	0	0	0	0
evm.model.contig78.10	SbWRKY7	45.4768	34.8139	44.9887	0	0	0	0	0	0	0	0	0
evm.model.contig310.20	SbWRKY8	0.0723553	0.185271	0.0318493	0.0626919	0.112957	0	0	0	0	0	0	0
evm.model.contig51.129	SbWRKY9	1.54625	2.26244	0.777858	1.3124	5.78027	0.899596	7.15168	4.97368	30.7956	4.27911	2.44945	1.54619
evm.model.contig217.227	SbWRKY10	1.55455	0.176913	0	0	0	0	0	0	0	0	0	0
evm.model.contig350.34	SbWRKY11	6.80379	5.73888	9.16083	3.05159	2.74915	3.7794	38.3431	29.0315	54.1354	27.2072	42.363	33.6875
evm.model.contig222.52	SbWRKY12	0.340338	0.348584	0.599238	0.393179	0.177106	0.808526	1.07128	1.8795	1.88252	2.73262	2.00135	2.53117
evm.model.contig222.56	SbWRKY13	2.01516	1.44479	0.709625	0	0	0	0	0	0	0	0	0
evm.model.contig94.151	SbWRKY14	26.6957	25.0174	20.664	17.3478	30.7608	20.7894	20.0331	18.5401	18.0404	33.6988	30.2353	31.4219
evm.model.contig370.281	SbWRKY15	13.051	13.289	7.99565	7.03607	2.16852	6.28253	50.8167	35.1176	51.8502	2.47843	4.52397	4.06684
evm.model.contig370.272	SbWRKY16	31.8444	36.0115	14.7161	28.441	44.8056	27.0798	12.8669	14.9697	11.8526	16.4541	15.4448	16.8729
evm.model.contig193.393	SbWRKY17	49.9911	59.3415	59.3373	370.177	193.455	244.11	141.398	126.155	150.268	136.696	184.348	150.501
evm.model.contig233.61	SbWRKY18	2.55253	1.60885	2.13911	2.67948	3.06529	5.16018	10.7877	7.73684	9.24624	5.07988	3.89685	3.60777
evm.model.contig233.373	SbWRKY19	11.7535	7.58257	9.20508	0.661285	0.873761	0.679927	1.04831	1.43532	1.01479	3.36438	2.10675	2.9147
evm.model.contig233.374	SbWRKY20	0.199763	0	0	0	0	0	0	0	0	0	0	0
evm.model.contig480.37	SbWRKY21	5.90323	9.17865	7.26322	7.02518	5.10756	6.46289	48.3691	36.5982	145.254	40.6298	42.0915	40.9767
evm.model.contig357.344	SbWRKY22	2.33622	3.98803	1.02835	5.73525	3.24194	4.70763	1.33704	1.04608	2.14541	3.42405	3.23826	4.18557
evm.model.contig357.345	SbWRKY23	3.89369	5.98205	5.14177	15.1815	14.1835	10.0595	100.612	125.181	132.367	20.4947	23.6816	26.6392
evm.model.contig522.1657	SbWRKY24	5.00039	2.52366	3.82794	20.5954	14.783	28.0194	96.118	85.991	64.2878	7.37033	20.0079	6.7847
evm.model.contig522.1609	SbWRKY25	21.3121	15.0957	10.6604	82.3167	142.231	134.507	39.205	63.5779	40.2808	72.9043	63.6596	74.6502
evm.model.contig522.1418	SbWRKY26	379.997	372.733	312.822	417.003	443.236	507.733	772.727	577.918	743.267	867.106	912.221	940.347
evm.model.contig522.1336	SbWRKY27	11.7945	4.05679	27.1207	259.752	40.1236	180.977	13.6009	15.4494	13.9741	76.4821	101.085	72.4695
evm.model.contig522.1141	SbWRKY28	0.108876	0	0	0	0	0	0	0	0	0	0	0
evm.model.contig522.833	SbWRKY29	117.427	79.3739	54.5101	42.5431	79.0135	46.5531	188.58	122.731	189.079	127.102	159.587	149.934
evm.model.contig522.829	SbWRKY30	0.483638	0.165119	0.496737	0.209523	0	0	0	0	0	0	0	0
evm.model.contig522.788	SbWRKY31	462.05	428.311	408.988	1091.42	990.539	1596.99	1038.68	978.211	885.323	1261.75	1297.07	1262.63
evm.model.contig522.646	SbWRKY32	0.963894	0.493624	0.353572	0	0	0	0	0	0	0	0	0
evm.model.contig184.75	SbWRKY33	44.1127	53.6921	66.2669	97.5118	97.9263	139.777	7.97244	13.1317	10.1934	165.92	134.408	154.923
evm.model.contig395.12	SbWRKY34	14.6461	10.1275	10.7339	19.7759	15.2431	30.4669	12.0625	11.3185	12.1368	39.9945	32.6579	41.632
evm.model.contig95.6	SbWRKY35	19.2555	15.0771	8.2468	7.88457	6.49961	6.27883	16.9258	17.5769	19.0055	15.3213	14.3616	14.6363
evm.model.contig252.135	SbWRKY36	19.4385	25.6588	25.8981	19.9948	14.0643	20.2806	18.2043	12.1328	13.385	16.641	15.5008	17.1799
evm.model.contig340.79	SbWRKY37	0.968202	0.540906	0.581158	1.42993	1.85503	2.23477	0.793385	1.53706	2.48692	18.3745	11.4129	12.1296
evm.model.contig61.17	SbWRKY38	0.572888	1.5256	1.00869	2.03514	1.4906	3.92984	0.885245	1.38521	1.23327	1.02218	0.353729	1.40352
evm.model.contig61.159	SbWRKY39	0	0.126163	0	0	0	0	0	0	0	0	0	0
evm.model.contig87.42	SbWRKY40	0.316866	0.324544	0.069739	0.137274	0	0	0	0	0	0	0	0
evm.model.contig239.70	SbWRKY41	361.515	344.164	784.246	1162.21	412.604	1032.34	2406.68	1983.06	1974.49	1145.13	1459.68	1269.73
evm.model.contig433.20	SbWRKY42	0.246357	0.189245	0.0542206	0.106728	0.1282	0	0	0	0	0	0	0
evm.model.contig433.21	SbWRKY43	0.35895	0	0	0	0	0	0	0	0	0	0	0
evm.model.contig433.23	SbWRKY44	0.181603	0.279005	0.719441	0.944096	0.189006	0.97071	2.26054	2.68343	1.49318	4.95041	4.69881	6.02043
evm.model.contig93.7	SbWRKY45	0	0.126163	0	0	0	0	0	0	0	0	0	0
evm.model.contig93.19	SbWRKY46	0	0.126163	0	0	0	0	0	0	0	0	0	0
evm.model.contig93.76	SbWRKY47	0	0.126163	0	0	0	0	0	0	0	0	0	0
evm.model.contig454.4	SbWRKY48	15.3004	9.67522	6.24689	165.539	143.086	207.661	16.8278	18.19	13.6445	19.466	25.8577	24.4077
evm.model.contig197.256	SbWRKY49	3.75373	3.99846	2.51151	1.17086	0.602755	0.515945	1.65725	0.86441	1.03895	0.861121	0.681131	1.85803
evm.model.contig197.173	SbWRKY50	2.30319	2.17753	1.45573	0.0511689	0	0	0	0	0	0	0	0
evm.model.contig105.18	SbWRKY51	0.169541	0.868244	0.298514	6.53696	6.96987	7.17436	18.7025	20.1175	20.834	12.4027	13.6088	12.7575
evm.model.contig265.9	SbWRKY52	0	0.126163	0	0	0	0	0	0	0	0	0	0
evm.model.contig305.439	SbWRKY53	134.339	121.44	41.8975	23.4103	66.6605	25.7197	86.0084	63.1313	175.612	201.225	185.952	184.954
evm.model.contig600.176	SbWRKY54	3.86393	7.62727	7.48361	5.05226	2.26663	4.44365	39.9854	41.2088	42.7242	22.1869	22.9902	20.6537
evm.model.contig227.35	SbWRKY55	131.054	97.1055	34.285	27.5506	56.1678	30.4063	132.414	120.583	130.869	124.641	111.243	114.45
evm.model.contig155.221	SbWRKY56	5.28808	3.90677	5.72386	9.91479	7.12767	11.3527	62.4383	64.3584	49.1432	13.6116	15.0639	12.8946
evm.model.contig564.82	SbWRKY57	2.19785	1.39354	2.71807	11.6073	9.80335	15.4776	1.07816	0.14059	0	0	0	0
evm.model.contig564.22	SbWRKY58	11.5807	13.9476	17.3019	13.9235	9.38312	15.1225	11.3017	12.1614	12.1132	14.9083	17.1026	15.5457
evm.model.contig106.19	SbWRKY59	7.16262	5.99418	3.53733	1.62719	0.954553	1.75088	3.1869	3.05074	2.58553	15.6632	10.6712	14.3302
evm.model.contig28.20	SbWRKY60	42.0154	47.7776	46.38	122.387	80.493	91.4918	81.3754	91.6774	77.5555	99.5098	92.8165	100.789
evm.model.contig509.284	SbWRKY61	0	0.126163	0	0	0	0	0	0	0	0	0	0
evm.model.contig509.85	SbWRKY62	348.448	322.391	316.282	267.066	207.27	334.991	233.024	217.335	195.108	547.003	482.171	676.856
evm.model.contig509.32	SbWRKY63	152.04	116.739	79.6447	446.795	457.019	565.23	54.7791	62.0948	63.5122	756.909	675.242	778.408
evm.model.contig300.258	SbWRKY64	12.8277	11.9895	16.0592	26.8777	25.889	23.5074	7.70428	5.54727	5.9499	35.1151	28.0507	27.3554
evm.model.contig126.253	SbWRKY65	21.1029	19.2886	55.852	28.9312	9.73052	36.5291	38.1813	34.8066	44.5663	44.8023	36.5217	43.9405
evm.model.contig507.57	SbWRKY66	6.06641	4.78737	9.10531	74.104	69.1403	89.6597	0.682988	0.801544	1.33805	2.79473	1.07459	1.82731
evm.model.contig507.289	SbWRKY67	145.223	132.452	105.749	356.675	278.281	314.455	233.583	230.32	229.144	251.757	284.091	291.595
evm.model.contig559.184	SbWRKY68	1.64091	0.588235	0.0842679	1.40992	0.398488	0	0	0	0	0	0	0
evm.model.contig455.123	SbWRKY69	9.9027	11.6715	18.6858	32.5541	22.4694	33.6664	13.5017	14.1174	13.2583	34.7533	33.944	35.8686
evm.model.contig455.239	SbWRKY70	13.339	13.4552	8.30323	14.1843	15.4253	11.3432	8.84856	10.0753	10.2123	20.9154	13.9053	16.1511
evm.model.contig455.240	SbWRKY71	14.3699	13.4454	15.9606	21.6991	14.2262	21.658	14.9619	14.0387	13.4324	33.6556	28.4141	34.4579
evm.model.contig455.495	SbWRKY72	485.124	404.601	142.361	193.227	386.867	212.319	129.308	108.956	174.939	230.327	246.22	270.589
evm.model.contig64.395	SbWRKY73	1.37444	3.72046	3.11143	0.893159	0.459794	0.787147	1.01135	1.37153	4.75521	10.5101	5.71538	6.80323
evm.model.contig64.324	SbWRKY74	5.66453	3.86785	4.08642	7.49834	8.84316	8.62087	15.2637	13.3161	20.8176	4.70255	8.7439	4.40558
evm.model.contig64.136	SbWRKY75	4.52985	3.8111	3.46567	1.12139	2.97463	1.39321	0.370353	0.57952	0.628819	4.23364	2.37836	4.19939
evm.model.contig247.6	SbWRKY76	5.31344	5.44218	1.65096	2.43731	1.62648	3.41097	1.62029	1.88344	1.30601	4.11337	3.06809	3.8691
evm.model.contig608.8	SbWRKY77	10.8747	8.28402	3.0516	5.88896	9.19588	53.526	106.697	92.0508	98.0102	78.3002	76.6381	60.8168
